# Supplementary material for: DNA Methylation Profiles in Whole Blood of Huntington's Disease Patients
Source: Front Neurol. 2018 Aug 14;9:655. doi: 10.3389/fneur.2018.00655 (PMC6104454; doi:10.3389/fneur.2018.00655)
Supplement: Supplementary file 1 [file Data_Sheet_1.xlsx]

## Sheet: Table S1 Top 30 genes 
Table 1: Top 30 hyper- and hypo-methylated genes in whole blood of all HD mutation carriers compared to controls. (Δ % 5mC = difference in average 5mC methylation % between all HD mutation carriers and controls.)
Gene ID	Hypomethylated gene name	Δ % 5mC	p-value	FDR	Associated phenotypes, diseases and GO biological processes
C14orf152	Protein FAM181A	-26.4	1.2E-04	0.30
STON1	Stonin 1 Protein	-4.5	8.2E-05	0.30	GO:0006897_endocytosis
ADNP	Activity Dependent Neuroprotector Homeobox	-1.9	3.4E-05	0.30	ADNP-related multiple congenital anomalies-intellectual disability-autism spectrum disorder, Mental retardation autosomal dominant 28, Helsmoortel-van der aa syndrome, GO:0006351_transcription, GO:0007614_short-term_memory, GO:0009743_response_to_carbohydrate, GO:0010629_negative_regulation_of_gene_expression, GO:0010976_positive_regulation_of_neuron_projection_development, GO:0030828_positive_re…
NARS	Asparaginyl-tRNA Synthetase	-1.0	3.3E-04	0.53	GO:0006412_translation, GO:0006418_tRNA_aminoacylation_for_protein_translation, GO:0006421_asparaginyl-tRNA_aminoacylation
SEC61B	Sec61 Translocon Beta Subunit	-0.7	1.5E-05	0.30	GO:0000060_protein_import_into_nucleus, translocation, GO:0006616_SRP-dependent_cotranslational_protein_targeting_to_membrane, translocation, GO:0006886_intracellular_protein_transport, GO:0030433_ubiquitin-dependent_ERAD_pathway, GO:0030970_retrograde_protein_transport, ER_to_cytosol, GO:0031204_posttranslational_protein_targeting_to_membrane, translocation, GO:0036498_IRE1-mediated_unfolded_pro…
PRMT3	Protein Arginine Methyltransferase	-0.6	2.8E-04	0.53	GO:0006355_regulation_of_transcription, DNA-templated, GO:0019919_peptidyl-arginine_methylation, to_asymmetrical-dimethyl_arginine, GO:0031397_negative_regulation_of_protein_ubiquitination, GO:0034969_histone_arginine_methylation, GO:0035246_peptidyl-arginine_N-methylation
SP1	Transcription factor Sp1	-0.6	5.4E-04	0.53	GO:0006351_transcription, DNA-templated, GO:0016032_viral_process, GO:0032869_cellular_response_to_insulin_stimulus, GO:0042795_snRNA_transcription_from_RNA_polymerase_II_promoter, GO:0045540_regulation_of_cholesterol_biosynthetic_process, GO:0045766_positive_regulation_of_angiogenesis, GO:0048511_rhythmic_process, GO:0100057_regulation_of_phenotypic_switching_by_transcription_from_RNA_polymerase…
Gene ID	Hypermethylated gene name	Δ % 5mC	p-value	FDR	Associated phenotypes, diseases and GO biological processes
FLJ35801	MORC2-AS1, MORC2 antisense RNA 1	2018-07-08	4.5E-04	0.53
RGS7	regulator of G protein signaling 7	2018-04-06	3.6E-04	0.53	Autosomal recessive mental retardation, GO:0006457_protein_folding, GO:0007186_G-protein_coupled_receptor_signaling_pathway, GO:0035556_intracellular_signal_transduction, GO:0043547_positive_regulation_of_GTPase_activity
FLJ25410	SEPT12, septin 12	2018-03-03	4.3E-04	0.53	Non-syndromic male infertility due to sperm motility disorder, spermatogenic failure 10, GO:0007049_cell_cycle, GO:0007283_spermatogenesis, GO:0097722_sperm_motility
KRTHA2	KRT32, Keratin 32	2018-01-03	9.3E-05	0.3	GO:0031424_keratinization, GO:0008544_epidermis_development, GO:0070268_cornification
PDIA6	protein disulfide isomerase family A member 6	2018-08-02	4.4E-05	0.30	GO:0006457_protein_folding, GO:0034976_response_to_endoplasmic_reticulum_stress, GO:0036498_IRE1-mediated_unfolded_protein_response, GO:0043277_apoptotic_cell_clearance, GO:0043687_post-translational_protein_modification, GO:0045454_cell_redox_homeostasis
DAZL	deleted in azoospermia like	2018-07-02	5.8E-04	0.53	GO:0001556_oocyte_maturation, GO:0006417_regulation_of_translation, GO:0007147_female_meiosis_II, GO:0007275_multicellular_organism_development, GO:0007281_germ_cell_development, GO:0007283_spermatogenesis, GO:0030154_cell_differentiation, GO:0045836_positive_regulation_of_meiotic_nuclear_division, GO:0070935_3'-UTR-mediated_mRNA_stabilization
FANCA	Fanconi anemia complementation group A	2018-05-02	5.4E-05	0.30	Fanconi anemia, Fanconi anemia complementation group a, tracheoesophageal fistula with or without esophageal atresia, GO:0006281_DNA_repair, GO:0007140_male_meiotic_nuclear_division, GO:0008584_male_gonad_development, GO:0008585_female_gonad_development, GO:0036297_interstrand_cross-link_repair, GO:0042127_regulation_of_cell_proliferation, GO:0045589_regulation_of_regulatory_T_cell_differentiatio…
PKNOX1	PBX/knotted 1 homeobox 1	2018-04-02	5.5E-05	0.3	GO:0001525_angiogenesis, GO:0006355_regulation_of_transcription, DNA-templated, GO:0030097_hemopoiesis, GO:0030217_T_cell_differentiation, GO:0030218_erythrocyte_differentiation, GO:0043010_camera-type_eye_development
C1orf116	chromosome 1 open reading frame 116	2018-03-02	4.9E-04	0.53
MB	myoglobin	2018-03-02	6.0E-04	0.53	GO:0001666_response_to_hypoxia, GO:0007507_heart_development, GO:0009725_response_to_hormone, GO:0015671_oxygen_transport, GO:0031444_slow-twitch_skeletal_muscle_fiber_contraction, GO:0042542_response_to_hydrogen_peroxide, GO:0043353_enucleate_erythrocyte_differentiation, GO:0050873_brown_fat_cell_differentiation_
ZDHHC19	zinc finger DHHC-type containing 19	2018-02-02	4.3E-04	0.53	GO:0019706_protein-cysteine_S-palmitoyltransferase_activity
S100P	S100 calcium binding protein P	2018-01-02	4.5E-04	0.53	GO:0010033_response_to_organic_substance, GO:0043312_neutrophil_degranulation, GO:0043542_endothelial_cell_migration
STK11	serine/threonine kinase 11	2018-09-01	1.2E-04	0.30	Peutz-jeghers syndrome, pancreatic cancer, testicular germ cell tumor, GO:0001558_regulation_of_cell_growth, GO:0001894_tissue_homeostasis, GO:0001944_vasculature_development, GO:0006468_protein_phosphorylation, GO:0006914_autophagy, GO:0006915_apoptotic_process, GO:0006974_cellular_response_to_DNA_damage_stimulus, GO:0007049_cell_cycle, GO:0007050_cell_cycle_arrest, GO:0007283_spermatogenesis, G…
ANKH	ANKH inorganic pyrophosphate transport regulator	2018-05-01	1.0E-04	0.30	Craniometaphyseal dysplasia, autosomal dominant, Familial calcium pyrophosphate deposition, chondrocalcinosis 2, Craniometaphyseal dysplasia Jackson type (cmdj), GO:0001501_skeletal_system_development, GO:0006817_phosphate_ion_transport, GO:0007626_locomotory_behavior, GO:0030500_regulation_of_bone_mineralization, GO:0030505_inorganic_diphosphate_transport, GO:0035435_phosphate_ion_transmembrane_…
C16orf61	CMC2, C-X9-C Motif Containing 2	2018-05-01	2.2E-04	0.46	Autosomal_ dominant Charcot-Marie-Tooth disease type 2Z, MORC2 – axonal neuropathy, GO:0006629_lipid_metabolic_process, GO:0006631 fatty_acid_metabolic_process
CHST8	carbohydrate sulfotransferase 8	2018-03-01	2.1E-04	0.46	Peeling skin syndrome type A, Peeling skin syndrome 3, GO:0005975_carbohydrate_metabolic_process, GO:0006790_sulfur_compound_metabolic_process, GO:0007417_central_nervous_system_development, GO:0016051_carbohydrate_biosynthetic_process, GO:0030166_proteoglycan_biosynthetic_process, GO:0042446_hormone_biosynthetic_process
LETM1	leucine zipper and EF-hand containing transmembrane protein 1	2018-03-01	4.3E-04	0.53	Wolf-Hirschhorn syndrome, GO:0006875_cellular_metal_ion_homeostasis, GO:0034214_protein_hexamerization, GO:0042407_cristae_formation, GO:0051260_protein_homooligomerization, GO:0051560_mitochondrial_calcium_ion_homeostasis
SPSB1	splA/ryanodine receptor domain and SOCS box containing 1	2018-02-01	2.9E-04	0.53	GO:0000209_protein_polyubiquitination, GO:0043687_post-translational_protein_modification
SPATA5L1	spermatogenesis associated 5 like 1	1.0	3.4E-04	0.53	GO:0005524_ATP_binding, GO:0000166_nucleotide_binding
MAPK12	mitogen-activated protein kinase 12	1.0	5.3E-04	0.53	GO:0000165_MAPK_cascade, GO:0006351_transcription, DNA-templated, GO:0006355_regulation_of_transcription, DNA-templated, GO:0006468_protein_phosphorylation, GO:0006975_DNA_damage_induced_protein_phosphorylation, GO:0007049_cell_cycle, GO:0007050_cell_cycle_arrest, GO:0007165_signal_transduction, GO:0007517_muscle_organ_development, GO:0010468_regulation_of_gene_expression, GO:0010952_positive_reg…
PLCB3	phospholipase C beta 3	0.5	5.8E-04	0.53	GO:0003073_regulation_of_systemic_arterial_blood_pressure, GO:0006629_lipid_metabolic_process, GO:0007165_signal_transduction, GO:0007186_G-protein_coupled_receptor_signaling_pathway, GO:0007223_Wnt_signaling_pathway, calcium_modulating_pathway, GO:0016042_lipid_catabolic_process, GO:0035556_intracellular_signal_transduction, GO:0043647_inositol_phosphate_metabolic_process
POP7	POP7 homolog, ribonuclease P/MRP subunit	0.4	7.9E-05	0.30	GO:0001682_tRNA_5'-leader_removal, GO:0008033_tRNA_processing, GO:0090501_RNA_phosphodiester_bond_hydrolysis, GO:0090502_RNA_phosphodiester_bond_hydrolysis, endonucleolytic
ALX4	ALX homeobox 4	0.2	6.2E-04	0.53	Craniosynostosis 5 susceptibility to, Frontonasal dysplasia 2, parietal foramina 2, Enlarged parietal foramina, Frontonasal dysplasia with alopecia and genital anomaly, Isolated scaphocephaly, Potocki-Shaffer syndrome, GO:0001501_skeletal_system_development, GO:0001942_hair_follicle_development, GO:0006351_transcription, DNA-templated, GO:0006355_regulation_of_transcription, DNA-templated, GO:000…
Δ % 5mC = difference in average 5mC methylation % between all HD mutation carriers and controls.

## Sheet: Table S2 Overlap with transcrip
Table 2: List of the genes showing overlap between differential methylation and differential transcription in all HD mutation carriers compared to controls.
Gene ID	Gene name	Differential methylation			Differential transcription (Ref 27. Zadel et al., 2018)			Associated phenotypes, diseases and GO biological processes
		Δ % 5mC	p-value	FDR	logFC	p-value	FDR
COPS7B	COP9 signalosome subunit 7B	-2.2	6.5E-03	0.80	-0.19	6.7E-03	7.9E-02	GO:0043687_post-translational_protein_modification, GO:0000338_protein_deneddylation, GO:0006283_transcription-coupled_nucleotide-excision_repair, GO:0000715_nucleotide-excision_repair, DNA_damage_recognition
PCSK7	proprotein convertase subtilisin/kexin type 7	-2.0	8.7E-03	0.82	-0.39	3.8E-05	8.2E-03	GO:0006508_proteolysis, GO:0016486_peptide_hormone_processing
SP1	Sp1 transcription factor	-0.6	5.4E-04	0.53	-0.35	2.5E-04	1.6E-02	GO:0006357_regulation_of_transcription_from_RNA_polymerase_II_promoter, GO:0048511_rhythmic_process, GO:0045766_positive_regulation_of_angiogenesis, GO:0010628_positive_regulation_of_gene_expression, GO:0016032_viral_process, GO:0045540_regulation_of_cholesterol_biosynthetic_process, GO:0032869_cellular_response_to_insulin_stimulus, GO:0100057_regulation_of_phenotypic_switching_by_transcription_f…
POP5	POP5 homolog, ribonuclease P/MRP subunit	0.5	9.2E-03	0.82	-0.22	4.7E-04	2.2E-02	GO:0016070_RNA_metabolic_process, GO:0008033, tRNA_processing, GO:0090502_RNA_phosphodiester_bond_hydrolysis, endonucleolytic, GO:0009249_protein_lipoylation, GO:000168, tRNA_5'-leader_removal
GRAP	GRB2-related adaptor protein	0.6	3.1E-03	0.71	-0.16	1.0E-03	3.3E-02	GO:0009967_positive_regulation_of_signal_transduction, GO:0045087_innate_immune_response, GO:0030154_cell_differentiation, GO:0007267_cell-cell_signaling, GO:0042127_regulation_of_cell_proliferation, GO:0016477_cell_migration, GO:0007265_Ras_protein_signal_transduction, GO:0038083_peptidyl-tyrosine_autophosphorylation, GO:0007169_transmembrane_receptor_protein_tyrosine_kinase_signaling_pathway
PRDX1	peroxiredoxin 1	0.6	8.6E-03	0.82	0.28	1.4E-03	3.8E-02	GO:0045454_cell_redox_homeostasis, GO:0001895_retina_homeostasis, GO:0001501_skeletal_system_development, GO:0008283_cell_proliferation, GO:0034599_cellular_response_to_oxidative_stress, GO:0042744_hydrogen_peroxide_catabolic_process, GO:0098869_cellular_oxidant_detoxification, GO:0006979_response_to_oxidative_stress, GO:0032872_regulation_of_stress-activated_MAPK_cascade, GO:0034101_erythrocyte_…
USP5	ubiquitin specific peptidase 5	0.6	4.7E-03	0.73	-0.34	1.5E-04	1.4E-02	GO:0006511_ubiquitin-dependent_protein_catabolic_process, GO:0016579_protein_deubiquitination, GO:0016567_protein_ubiquitination, GO:0071108_protein_K48-linked_deubiquitination
SEC24C	SEC24 homolog C, COPII coat complex component	0.9	3.1E-03	0.71	-0.25	6.8E-04	2.7E-02	22q11.2 Deletion Syndrome, GO:0006886_intracellular_protein_transport, GO:0006888_ER_to_Golgi_vesicle-mediated_transport, GO:0019886_antigen_processing_and_presentation_of_exogenous_peptide_antigen_via_MHC_class_II, GO:0048208_COPII_vesicle_coating, GO:0002474_antigen_processing_and_presentation_of_peptide_antigen_via_MHC_class_I, GO:0090110_cargo_loading_into_COPII-coated_vesicle, GO:0001701_in_…
S100P	S100 calcium binding protein P	2018-01-02	4.5E-04	0.53	2018-05-01	4.7E-04	2.2E-02	GO:0043312_neutrophil_degranulation, GO:0010033_response_to_organic_substance, GO:0043542_endothelial_cell_migration
FBXL5	F-box and leucine rich repeat protein 5	2018-05-02	5.4E-03	0.76	0.31	1.4E-04	1.4E-02	GO:0016567_protein_ubiquitination, GO:0000209_protein_polyubiquitination, GO:0043687_post-translational_protein_modification, GO:0006879_cellular_iron_ion_homeostasis, GO:0055072_iron_ion_homeostasis, GO:0031146_SCF-dependent_proteasomal_ubiquitin-dependent_protein_catabolic_process, GO:1903364_positive_regulation_of_cellular_protein_catabolic_process
WRB	tryptophan rich basic protein	2018-06-02	2.5E-03	0.69	0.17	7.0E-04	2.7E-02	GO:0071816_tail-anchored_membrane_protein_insertion_into_ER_membrane
PDIA6	protein disulfide isomerase family A member 6	2018-08-02	4.4E-05	0.30	0.21	4.3E-04	2.1E-02	GO:0045454_cell_redox_homeostasis, GO:0044267_cellular_protein_metabolic_process, GO:0043687_post-translational_protein_modification, GO:0036498_IRE1-mediated_unfolded_protein_response, GO:0006457_protein_folding, GO:0034976_response_to_endoplasmic_reticulum_stress, GO:0043277_apoptotic_cell_clearance

## Sheet: Table S3 all HD vs K
Table 3: List of the genes showing in all HD mutation carriers compared to controls.
	ID	logFC	AveExpr	t	P.Value	adj.P.Val	B
cg15492003	SEC61B	-0.297474	-4.73931	-4.97736	1.54152e-05	0.297597	1.09172
cg16003500	ADNP	-0.341003	-3.72813	-4.72368	3.35588e-05	0.297597	0.635469
cg21892708	PDIA6	0.285223	2.13385	4.63662	4.37618e-05	0.297597	0.478441
cg24800887	FANCA	0.321985	2.59696	4.56615	5.42128e-05	0.297597	0.351284
cg14204791	PKNOX1	0.688271	-4.16348	4.56281	5.47659e-05	0.297597	0.345248
cg04044561	POP7	0.249263	-5.38925	4.44079	7.92234e-05	0.297597	0.125024
cg27016609	STON1	-0.269828	0.328049	-4.42903	8.2084e-05	0.297597	0.103803
cg23674788	KRTHA2	0.267147	1.52785	4.38768	9.29714e-05	0.297597	0.0292051
cg09238598	ANKH	0.516987	-4.40471	4.3535	0.000103032	0.297597	-0.0324359
cg20022541	C14orf152	-1.88155	1.29222	-4.30813	0.000118054	0.297597	-0.114219
cg14009312	STK11	0.243553	2.67714	4.3063	0.000118702	0.297597	-0.117515
cg13959523	CHST8	0.33177	-3.82482	4.11521	0.000209707	0.462649	-0.461128
cg15264808	C16orf61	0.246888	-3.28804	4.10197	0.000218088	0.462649	-0.484882
cg06675341	PRMT3	-0.234637	-4.48775	-4.01629	0.000280768	0.526107	-0.638278
cg16290693	SPSB1	0.358052	-4.20398	4.00982	0.000286156	0.526107	-0.649837
cg25314216	NARS	-0.235222	3.78736	-3.96143	0.000329791	0.527391	-0.736228
cg21132104	SPATA5L1	0.320878	-4.10712	3.94816	0.000342841	0.527391	-0.759876
cg21303386	RGS7	0.912787	-3.07662	3.93267	0.000358725	0.527391	-0.787485
cg16454349	FLJ25410	0.227272	1.69932	3.87437	0.000425152	0.527391	-0.891172
cg03327494	ZDHHC19	0.299556	2.56392	3.87181	0.000428319	0.527391	-0.895706
cg04794887	LETM1	0.40987	-4.29445	3.86976	0.000430888	0.527391	-0.899358
cg02883621	S100P	0.283814	2.57697	3.85803	0.000445818	0.527391	-0.920173
cg17940740	FLJ35801	0.474879	-0.227795	3.85243	0.000453124	0.527391	-0.930107
cg15485859	C1orf116	0.193863	2.1005	3.82468	0.00049107	0.527391	-0.979286
cg15134628	MAPK12	0.37036	-4.5843	3.79999	0.000527413	0.527391	-1.02298
cg00495415	SP1	-0.241305	-4.83899	-3.78949	0.000543659	0.527391	-1.04155
cg13493559	PLCB3	0.210816	-4.72355	3.76815	0.000578155	0.527391	-1.07924
cg06429195	DAZL	0.446689	3.1567	3.76573	0.000582195	0.527391	-1.0835
cg24820809	MB	0.320716	2.60487	3.75249	0.000604821	0.527391	-1.10687
cg08914623	ALX4	0.199543	-5.68598	3.74494	0.000618087	0.527391	-1.12017
cg26762198	C16orf9	0.245177	-5.83036	3.7386	0.000629457	0.527391	-1.13135
cg02092466	NTSR2	0.400673	1.03903	3.72974	0.000645673	0.527391	-1.14695
cg07092725	KCNH5	0.378611	2.40337	3.72742	0.000649995	0.527391	-1.15104
cg24399405	C16orf35	0.295739	3.19773	3.72005	0.000663869	0.527391	-1.16399
cg19561774	SLC22A2	0.257622	2.48055	3.7172	0.000669326	0.527391	-1.16902
cg15301700	SCRT1	0.292483	-4.00566	3.68618	0.000731485	0.549798	-1.22352
cg27377450	ARHGEF18	0.194703	2.68133	3.6725	0.000760642	0.549798	-1.24752
cg06140118	DUS2L	0.408475	-5.54497	3.66577	0.000775387	0.549798	-1.25932
cg25140370	IRF4	-0.212187	-4.09085	-3.66482	0.000777508	0.549798	-1.26099
cg04711050	SLC1A1	0.248269	-5.561	3.59457	0.000949392	0.637745	-1.38379
cg24835159	RNF43	0.199907	2.49391	3.58987	0.000962106	0.637745	-1.39197
cg15408407	RPS15	0.650022	-5.21436	3.58653	0.000971256	0.637745	-1.3978
cg14927277	KIF18A	-0.241736	-4.20074	-3.56336	0.00103701	0.658592	-1.43812
cg26229648	CNTF	0.17387	2.36679	3.55869	0.00105077	0.658592	-1.44623
cg24937126	LAMB1	-0.205594	-4.97924	-3.52194	0.00116538	0.687808	-1.51
cg13055001	PPP1CA	-0.165044	-4.58016	-3.49103	0.00127099	0.687808	-1.56347
cg00962799	SSX8	0.235866	1.2756	3.48449	0.00129451	0.687808	-1.57478
cg27190537	SUMF2	0.230428	-4.42963	3.48371	0.00129735	0.687808	-1.57613
cg12308275	TGM5	0.338416	1.95719	3.4791	0.00131417	0.687808	-1.58407
cg10071275	MYT1	0.252872	2.11068	3.47792	0.00131854	0.687808	-1.58612
cg06041240	NXT2	0.273475	2.50002	3.46687	0.00135991	0.687808	-1.60517
cg05418487	KCNQ1	0.283276	-5.04107	3.45724	0.00139699	0.687808	-1.62176
cg15815843	MFAP5	0.266071	2.60686	3.45576	0.00140277	0.687808	-1.62431
cg12900467	LATS2	0.230026	-5.16581	3.43115	0.00150237	0.687808	-1.66664
cg14934766	CENPA	0.213499	-4.6967	3.43114	0.0015024	0.687808	-1.66665
cg04576203	AUP1	-0.217024	-4.0773	-3.42444	0.00153069	0.687808	-1.67816
cg06577463	DDX48	0.240244	-4.59809	3.42436	0.001531	0.687808	-1.67829
cg21426387	SNN	0.239139	-5.23812	3.42067	0.0015468	0.687808	-1.68462
cg25221254	ASAH3	0.28335	2.46797	3.41802	0.00155825	0.687808	-1.68918
cg21405195	PEG10	0.290118	2.04941	3.41481	0.00157219	0.687808	-1.69468
cg03483654	DAK	-0.210621	5.49078	-3.39716	0.00165111	0.687808	-1.72491
cg01127428	SYCP3	0.337205	3.74082	3.39645	0.0016544	0.687808	-1.72614
cg00537910	ABCB6	0.300269	2.39446	3.39526	0.00165984	0.687808	-1.72817
cg23640903	GFOD1	0.34804	-4.13685	3.3781	0.00174062	0.687808	-1.75751
cg16769376	MDP-1	0.252806	-4.53988	3.37717	0.00174508	0.687808	-1.75909
cg00109274	DGKH	0.377356	-5.36089	3.37451	0.00175797	0.687808	-1.76364
cg21366834	CCR4	0.22217	2.48168	3.37378	0.00176154	0.687808	-1.76489
cg25813714	CYP4F12	0.219827	3.09636	3.36238	0.00181789	0.687808	-1.78434
cg23322523	TRIM55	-0.255027	1.72603	-3.35956	0.00183213	0.687808	-1.78916
cg10313093	TPARL	-0.230985	-5.19239	-3.35804	0.00183981	0.687808	-1.79175
cg00206052	RP11-529I10.4	0.198222	-3.738	3.35165	0.00187252	0.687808	-1.80263
cg15977278	NT5DC3	0.435524	-5.01287	3.34302	0.0019176	0.687808	-1.81733
cg04303901	NCRMS	0.234189	1.86073	3.34085	0.00192908	0.687808	-1.82102
cg14758526	CASP5	0.237864	2.01206	3.33785	0.00194507	0.687808	-1.82612
cg14481339	KCNJ1	0.228996	2.57831	3.33596	0.00195522	0.687808	-1.82934
cg12623088	MGC4562	-0.205248	-4.64932	-3.33345	0.00196879	0.687808	-1.83361
cg26843008	RBL1	0.233229	-5.33414	3.32724	0.00200267	0.687808	-1.84415
cg18130069	RGS12	0.179758	2.66879	3.32066	0.00203924	0.687808	-1.85534
cg15792688	FLJ90036	-0.807385	-3.05223	-3.31713	0.00205908	0.687808	-1.86132
cg25059428	UBE1	-0.374574	-3.88946	-3.31177	0.00208959	0.687808	-1.87041
cg11984608	CLDN16	0.221263	2.19071	3.31088	0.00209472	0.687808	-1.87193
cg10773869	GMCL1	-0.191332	-5.15551	-3.30596	0.00212319	0.687808	-1.88027
cg18766847	ACMSD	-0.299564	1.96903	-3.3016	0.00214873	0.687808	-1.88766
cg08268266	LITAF	-0.222992	-3.90963	-3.3009	0.00215281	0.687808	-1.88884
cg15817236	ALX4	-0.213119	-4.62473	-3.28416	0.00225377	0.687808	-1.91717
cg04710641	RDBP	0.219519	2.63237	3.28133	0.00227131	0.687808	-1.92196
cg13438673	ZNF526	-0.203455	-5.18635	-3.27874	0.00228744	0.687808	-1.92634
cg22584335	ZNF512	0.253189	-3.31172	3.27828	0.0022903	0.687808	-1.92711
cg14747072	STAC3	0.197343	2.17018	3.26987	0.0023435	0.687808	-1.94131
cg24573501	F2RL1	-0.252203	-2.69712	-3.26166	0.0023966	0.687808	-1.95517
cg11442717	PHF10	0.247653	-4.83526	3.26147	0.00239782	0.687808	-1.95548
cg25162794	ANKRD23	0.192716	2.19583	3.25179	0.00246189	0.687808	-1.97179
cg13287780	WRB	0.264907	2.19132	3.24537	0.00250531	0.687808	-1.9826
cg13565157	PDE1B	-0.282135	-3.08048	-3.24504	0.00250754	0.687808	-1.98315
cg03283694	SIGLEC11	0.395606	0.349275	3.24292	0.00252209	0.687808	-1.98673
cg26889990	TMEM42	0.210972	-4.25337	3.2427	0.00252357	0.687808	-1.98709
cg01880404	XRCC1	-0.182734	-4.66197	-3.23809	0.00255538	0.687808	-1.99484
cg14859460	GRM6	0.336698	-3.36879	3.22856	0.00262244	0.687808	-2.01086
cg25426302	PRRT1	0.287856	2.5824	3.22735	0.00263106	0.687808	-2.01289
cg03085377	RB1	0.252809	-0.242312	3.22432	0.00265273	0.687808	-2.01796
cg21663722	C20orf91	0.243302	1.40026	3.21727	0.00270399	0.687808	-2.0298
cg16408565	ORM2	0.223118	2.94903	3.21613	0.0027123	0.687808	-2.0317
cg23746359	FAM19A3	0.264495	0.116193	3.21589	0.00271412	0.687808	-2.03212
cg17647744	TMEM9B	-0.246944	-5.26392	-3.2115	0.00274658	0.687808	-2.03947
cg25620220	LOC221091	0.233628	3.93271	3.21028	0.00275563	0.687808	-2.04151
cg22050705	ZNF197	0.245167	-4.3773	3.20871	0.00276742	0.687808	-2.04415
cg13792569	RP13-11B7.1	0.258823	0.992028	3.20854	0.00276867	0.687808	-2.04443
cg00463202	ADPRHL1	0.204801	2.91106	3.20689	0.00278106	0.687808	-2.04719
cg18320336	STEAP1	0.372668	-3.91183	3.20626	0.0027858	0.687808	-2.04824
cg20287640	IRF1	-0.273534	-3.65774	-3.20582	0.00278914	0.687808	-2.04899
cg00418150	ALX4	0.240377	-1.52061	3.20576	0.00278955	0.687808	-2.04908
cg07331806	AIFL	0.373669	-1.60433	3.20527	0.00279333	0.687808	-2.04991
cg22511633	TBL2	-0.318942	-4.5784	-3.19946	0.00283756	0.692514	-2.05963
cg24504986	ZNF346	0.266101	-4.54101	3.19262	0.0028905	0.699248	-2.07107
cg07763768	C9orf45	-0.173606	2.97826	-3.18086	0.00298376	0.712028	-2.09072
cg17749961	LYCAT	-0.69326	-3.05101	-3.17947	0.00299497	0.712028	-2.09304
cg09182986	CAP1	-0.18113	-4.63392	-3.16611	0.00310469	0.713941	-2.1153
cg18771300	RHOJ	-1.17346	-0.0405223	-3.16597	0.00310587	0.713941	-2.11553
cg23276115	GRAP	0.215126	-4.71021	3.16571	0.00310805	0.713941	-2.11597
cg17240454	SPDEF	0.213042	2.99673	3.16388	0.00312343	0.713941	-2.11902
cg27265637	SEC24C	0.251097	-3.70428	3.1628	0.00313246	0.713941	-2.12081
cg22463915	EEF1A2	0.405654	0.64729	3.15677	0.00318372	0.719677	-2.13085
cg04794505	PBX3	0.181652	-4.62285	3.14853	0.00325503	0.723149	-2.14456
cg04086834	SMAP1	0.274109	2.3711	3.14621	0.00327536	0.723149	-2.14841
cg04542415	ZFP64	-0.210604	-5.03848	-3.14594	0.00327774	0.723149	-2.14886
cg03947362	FLJ37953	0.2642	-4.55538	3.13355	0.00338848	0.729745	-2.16943
cg11864993	PCDHB16	0.184616	-0.778771	3.13311	0.00339244	0.729745	-2.17015
cg15810744	CORO1B	-0.188801	-4.53321	-3.12416	0.00347476	0.729745	-2.18499
cg13520715	C21orf129	0.236446	2.27378	3.12398	0.00347643	0.729745	-2.18528
cg06921282	LRRC56	-0.207244	-4.19077	-3.12269	0.00348846	0.729745	-2.18742
cg01421985	OTUD7	0.20647	3.15211	3.11999	0.00351368	0.729745	-2.19188
cg27360282	RUNX3	-0.395916	4.43898	-3.11708	0.00354115	0.729745	-2.1967
cg19736898	C1orf77	0.171596	-5.0246	3.1142	0.00356857	0.729745	-2.20147
cg06397837	HOXA13	-0.170075	-4.3553	-3.10906	0.00361785	0.729745	-2.20996
cg23685580	CATSPER2	0.390899	1.973	3.10284	0.00367844	0.729745	-2.22024
cg15019617	IFIT1	0.21523	-3.06906	3.10131	0.00369349	0.729745	-2.22277
cg03608577	OR12D3	0.216943	2.01343	3.10108	0.00369579	0.729745	-2.22315
cg20077393	CGN	-0.178756	-4.89093	-3.09857	0.00372064	0.729745	-2.2273
cg18330203	TNNT2	0.360881	2.07426	3.09087	0.00379774	0.729745	-2.23999
cg01602430	WDR36	-0.157346	-4.44091	-3.08802	0.00382663	0.729745	-2.24468
cg03439805	CORO1C	-0.249854	-3.12864	-3.08753	0.00383166	0.729745	-2.2455
cg05749161	RASA4	0.225472	-5.58479	3.0798	0.00391132	0.729745	-2.25823
cg08142684	TCP1	-0.26476	-3.41226	-3.07977	0.00391157	0.729745	-2.25827
cg19023700	MKLN1	-0.159238	-4.92842	-3.07054	0.00400872	0.729745	-2.27346
cg12796229	C18orf43	-0.194014	-4.64718	-3.06969	0.00401774	0.729745	-2.27485
cg20210637	SNPH	0.187133	2.82379	3.06541	0.00406365	0.729745	-2.28188
cg19320612	SCN9A	0.229488	2.34404	3.05986	0.00412394	0.729745	-2.29099
cg05412531	C8orf78	-0.243158	2.81543	-3.05714	0.00415378	0.729745	-2.29545
cg04702490	GALNT2	-0.172402	-4.67183	-3.05623	0.0041639	0.729745	-2.29696
cg02218260	GRM2	0.249373	1.82586	3.05293	0.00420041	0.729745	-2.30236
cg20614736	CCDC74B	0.221018	1.68905	3.05232	0.00420723	0.729745	-2.30337
cg15562197	C3orf38	-0.213941	-4.78581	-3.05181	0.00421284	0.729745	-2.30419
cg16140179	NURIT	-0.330273	1.74055	-3.05139	0.00421757	0.729745	-2.30489
cg09799156	VMD2L2	0.235248	3.56419	3.05127	0.00421895	0.729745	-2.30509
cg14523284	IL13	0.184586	2.54196	3.04924	0.00424164	0.729745	-2.30841
cg19521927	PLA2G5	0.211394	1.4985	3.04855	0.00424945	0.729745	-2.30955
cg15238224	TRIM31	-0.452031	0.6294	-3.04585	0.00427991	0.729745	-2.31397
cg23502772	MGC42105	0.261128	-3.95859	3.04372	0.00430406	0.729745	-2.31745
cg25018329	E2F8	-0.168803	-4.71495	-3.04184	0.00432556	0.729745	-2.32053
cg15171237	CASP3	0.242998	2.21774	3.04116	0.00433327	0.729745	-2.32164
cg24461814	KRTHB4	0.192058	2.30782	3.03841	0.00436492	0.729745	-2.32614
cg25943702	BRD1	0.166126	1.53343	3.03683	0.00438319	0.729745	-2.32872
cg23429696	B3GAT2	-0.222263	-5.3969	-3.03634	0.00438883	0.729745	-2.32952
cg15170903	CROP	-0.196446	-4.32545	-3.03633	0.00438903	0.729745	-2.32955
cg14163776	CENTB2	-0.207509	-2.71695	-3.03296	0.00442823	0.729745	-2.33505
cg12717203	FLJ90036	-1.07833	-2.86349	-3.02937	0.00447047	0.729745	-2.34093
cg24532476	CHFR	0.281571	2.4168	3.02766	0.00449063	0.729745	-2.34371
cg19170321	CAPN3	0.217334	2.25043	3.02255	0.00455159	0.729745	-2.35206
cg22527415	LSM16	0.206787	-2.98199	3.01975	0.00458533	0.729745	-2.35663
cg24335149	PLA2G5	0.258812	2.24141	3.01821	0.00460395	0.729745	-2.35913
cg21263122	SSTR1	-0.198095	-3.55588	-3.01767	0.00461055	0.729745	-2.36002
cg25179963	NT5DC1	0.436064	-5.49771	3.01654	0.00462428	0.729745	-2.36186
cg07321605	NSF	-0.454735	2.34539	-3.01624	0.00462791	0.729745	-2.36235
cg18660898	MLLT11	0.414096	-3.59303	3.01496	0.00464352	0.729745	-2.36443
cg25232934	THEX1	-0.175336	-4.42125	-3.01489	0.00464443	0.729745	-2.36455
cg10396470	NUP107	-0.191924	-4.26289	-3.01385	0.00465716	0.729745	-2.36625
cg11148307	C10orf92	0.198698	2.95267	3.01166	0.00468406	0.729814	-2.36981
cg24345793	USP5	0.175721	-4.01922	3.00844	0.00472391	0.731887	-2.37505
cg15517965	MGC3123	0.196947	-5.33108	2.99802	0.00485517	0.740512	-2.39201
cg23940655	C14orf43	0.1959	-4.80445	2.99754	0.00486129	0.740512	-2.39279
cg26872475	NOD9	-0.26073	-4.54517	-2.99586	0.00488271	0.740512	-2.39551
cg02729352	ZNF432	0.210877	-4.0568	2.99553	0.00488698	0.740512	-2.39605
cg12441928	CCR1	-0.195156	-4.62946	-2.9903	0.00495455	0.746649	-2.40455
cg21688707	MASA	-0.238605	-4.45913	-2.98713	0.00499594	0.748794	-2.4097
cg24896109	CYP51A1	0.18254	-5.10034	2.98276	0.00505346	0.751073	-2.41678
cg11476254	LOC197322	0.177217	2.64515	2.98069	0.00508096	0.751073	-2.42014
cg07980804	WDR7	0.199129	-4.57263	2.9798	0.00509285	0.751073	-2.42159
cg17177829	ATF5	-0.160471	-5.02562	-2.97129	0.00520757	0.755054	-2.43537
cg07657776	UBE3B	0.217363	1.66319	2.97066	0.00521613	0.755054	-2.43639
cg04703844	RDH10	0.276774	-4.74817	2.96988	0.00522682	0.755054	-2.43765
cg18307767	CCDC5	-0.238631	-4.73559	-2.96969	0.00522936	0.755054	-2.43795
cg04697849	UTX	0.268124	1.87546	2.96728	0.0052625	0.755881	-2.44186
cg27327588	ZNF345	0.178829	-4.63786	2.96467	0.00529853	0.757113	-2.44608
cg06990298	RASD1	0.271473	-4.91367	2.96197	0.00533599	0.758194	-2.45044
cg02630888	FBXL5	0.37294	2.66905	2.96017	0.00536108	0.758194	-2.45334
cg23753610	DNAHL1	-0.208435	4.84996	-2.95027	0.00550149	0.774082	-2.46934
cg26198807	C11orf49	0.259159	0.698378	2.94628	0.00555892	0.778193	-2.47576
cg07703337	ZNF610	-0.261646	2.26949	-2.93909	0.00566403	0.780594	-2.48735
cg17092637	CASP4	0.21853	1.86435	2.93834	0.00567517	0.780594	-2.48857
cg18504532	RABGAP1L	-0.181616	-4.14805	-2.9367	0.00569937	0.780594	-2.4912
cg25104030	RASGEF1A	-0.209662	-4.36524	-2.93471	0.005729	0.780594	-2.49441
cg21985356	ZBED3	-0.175059	-4.6967	-2.9301	0.00579808	0.780594	-2.50182
cg15154229	CPA1	0.194172	2.03656	2.92968	0.00580444	0.780594	-2.5025
cg07047653	AQP2	0.204385	2.35853	2.92867	0.00581965	0.780594	-2.50412
cg09262269	LOX	-0.411146	-3.72604	-2.92526	0.00587149	0.780594	-2.5096
cg12601987	RASD1	0.190676	-4.3522	2.92489	0.00587708	0.780594	-2.51019
cg24840099	MSX1	0.533934	-1.63264	2.92425	0.00588686	0.780594	-2.51122
cg00126034	WNT3	-0.26183	-4.31069	-2.92327	0.00590186	0.780594	-2.51279
cg05924583	TP73	0.40837	-3.37507	2.9196	0.00595842	0.780594	-2.51869
cg10167296	RASSF5	0.187925	-4.89839	2.91866	0.00597282	0.780594	-2.52019
cg26147338	LOC124751	0.190046	2.7478	2.91849	0.00597547	0.780594	-2.52046
cg12064626	SH3BGR	0.186346	-5.00169	2.91687	0.00600065	0.780594	-2.52306
cg03934354	C1QTNF3	0.182685	2.37509	2.91089	0.00609449	0.787757	-2.53266
cg06074920	KRTHA4	0.182924	3.08576	2.90973	0.00611284	0.787757	-2.53452
cg25234611	VWA1	0.462518	-4.10996	2.90694	0.00615715	0.788871	-2.53898
cg13576739	PFDN6	0.189422	-3.98623	2.90417	0.00620143	0.788871	-2.54342
cg11991627	C20orf96	-0.20367	-4.19463	-2.90381	0.00620731	0.788871	-2.544
cg09583599	SKIV2L	0.244935	2.98702	2.89602	0.00633361	0.79715	-2.55646
cg20663831	GIMAP2	0.212036	-3.1514	2.89393	0.00636795	0.79715	-2.5598
cg24941797	CAPN10	-0.182742	-5.67639	-2.89336	0.00637727	0.79715	-2.56071
cg20368904	TNFAIP2	0.278695	4.25211	2.89098	0.00641656	0.79715	-2.5645
cg12148919	PTPRK	0.215979	-4.19574	2.88972	0.00643757	0.79715	-2.56653
cg13140464	AP3B2	0.209391	3.39008	2.88821	0.00646272	0.79715	-2.56894
cg22932215	COPS7B	-0.263253	-2.66964	-2.88748	0.00647478	0.79715	-2.57009
cg14727952	BIRC2	0.170436	-3.42557	2.88468	0.00652172	0.797514	-2.57456
cg03699566	FOLR1	0.174475	1.87996	2.88386	0.00653558	0.797514	-2.57587
cg07031532	OAZ2	0.171526	-4.7432	2.88094	0.00658497	0.800001	-2.58052
cg19211800	MARCKS	0.378873	-4.51198	2.8751	0.00668481	0.803135	-2.58983
cg16068780	SBNO1	0.179795	3.12128	2.87253	0.00672935	0.803135	-2.59393
cg22063056	CLCC1	-0.161759	-5.15261	-2.87243	0.00673094	0.803135	-2.59408
cg24698533	LYZL2	-0.198309	2.70774	-2.87161	0.0067453	0.803135	-2.5954
cg05346140	HSPB9	0.209591	3.26768	2.86908	0.00678938	0.803135	-2.59942
cg26235710	FLJ38984	-0.22161	-3.89414	-2.86797	0.00680878	0.803135	-2.60119
cg13656360	MLL	-0.127805	-3.77944	-2.86763	0.00681462	0.803135	-2.60172
cg08550724	C6orf182	0.236028	1.95215	2.86012	0.00694756	0.810358	-2.61366
cg15560337	HYAL4	-0.214033	2.67341	-2.85936	0.00696109	0.810358	-2.61486
cg21484964	C15orf24	-0.139475	2.91415	-2.85872	0.00697265	0.810358	-2.61589
cg23128146	DCTN4	0.213558	-3.40495	2.85597	0.00702196	0.810358	-2.62024
cg01065920	NDUFA12	0.166187	-4.5238	2.85544	0.00703162	0.810358	-2.62109
cg18609562	FLJ32871	0.22648	1.57119	2.85275	0.00708039	0.810358	-2.62537
cg06325687	OPN1MW	-0.267087	3.92395	-2.85268	0.00708159	0.810358	-2.62547
cg17191715	CA1	0.167782	2.15908	2.84802	0.00716674	0.816712	-2.63286
cg07078114	FAM69B	-0.172564	-3.35901	-2.84528	0.00721731	0.818704	-2.6372
cg17083853	SURF1	-0.202372	-4.55627	-2.84262	0.00726666	0.818704	-2.64141
cg13201322	MAGEB1	0.272826	2.27479	2.83975	0.00732018	0.818704	-2.64595
cg00083720	DSTN	-0.203959	-5.11144	-2.83782	0.00735644	0.818704	-2.649
cg11828669	ZBTB25	0.170592	-4.64995	2.8309	0.00748796	0.818704	-2.65995
cg04167867	MORC1	0.252452	3.5644	2.82907	0.00752311	0.818704	-2.66285
cg12454167	KNG1	-0.28922	0.22444	-2.82905	0.00752336	0.818704	-2.66287
cg25737491	GABARAP	0.186056	-3.86852	2.8282	0.00753979	0.818704	-2.66422
cg18766912	UBE3A	0.600079	-2.75907	2.82756	0.00755214	0.818704	-2.66523
cg15287183	PPP1R9A	-0.20282	-1.67762	-2.82585	0.00758512	0.818704	-2.66792
cg14269514	MRPL9	-0.163959	-4.827	-2.82567	0.0075886	0.818704	-2.6682
cg11201288	SFRS11	0.188535	1.74769	2.82034	0.00769268	0.818704	-2.67662
cg19722847	IPO8	-0.324729	-2.6552	-2.81592	0.00778	0.818704	-2.68359
cg20540428	PPP4R2	-0.637417	-0.248025	-2.8148	0.00780227	0.818704	-2.68536
cg04245402	C19orf21	-0.560853	3.10221	-2.81323	0.00783353	0.818704	-2.68783
cg22126032	CAV1	0.226987	-4.41089	2.81316	0.00783493	0.818704	-2.68794
cg00047050	CUL5	-0.156833	-3.14801	-2.80964	0.00790548	0.818704	-2.69348
cg24248317	C2orf18	0.247546	2.42419	2.80953	0.00790775	0.818704	-2.69365
cg20881054	VASH1	0.209822	-5.07584	2.80938	0.00791064	0.818704	-2.69388
cg04541078	ARCN1	0.171419	-4.80537	2.80827	0.00793306	0.818704	-2.69563
cg20235051	LOC388407	-0.17885	-4.79366	-2.80637	0.00797162	0.818704	-2.69862
cg11780934	ANKRD13B	-0.223308	-4.50874	-2.7985	0.0081329	0.818704	-2.71099
cg14976276	NEU1	0.205657	-5.24914	2.79828	0.00813729	0.818704	-2.71133
cg20055101	ZNF206	0.23659	0.945384	2.79813	0.00814046	0.818704	-2.71157
cg12315959	DNAJC12	0.1984	2.23526	2.79791	0.00814501	0.818704	-2.71191
cg05158538	PPARGC1A	0.257817	-1.91863	2.79753	0.00815294	0.818704	-2.71251
cg22678136	SNRPN	0.526879	-0.271509	2.79686	0.00816691	0.818704	-2.71357
cg12785087	FLJ13848	-0.231742	-4.9908	-2.79424	0.0082213	0.818704	-2.71767
cg23894003	FBS1	0.174512	2.1905	2.793	0.00824728	0.818704	-2.71962
cg19742789	FLJ14166	0.32414	-4.54467	2.79085	0.00829251	0.818704	-2.723
cg26324973	MAP3K3	-0.16244	-5.46634	-2.78913	0.00832868	0.818704	-2.72568
cg07220442	NUP107	-0.216259	-4.12969	-2.78599	0.00839549	0.818704	-2.73062
cg10198837	CD8B1	0.319319	3.10433	2.78527	0.00841072	0.818704	-2.73174
cg21951612	MRAS	0.153067	2.73316	2.7843	0.00843154	0.818704	-2.73326
cg14384940	C21orf81	0.404162	0.324981	2.77756	0.00857668	0.818704	-2.7438
cg27090216	TNFRSF10C	0.183324	-5.57987	2.7767	0.00859554	0.818704	-2.74516
cg02903525	C5AR1	0.224607	1.88517	2.77649	0.00860009	0.818704	-2.74549
cg25839766	PSG1	0.262227	1.70366	2.77635	0.00860317	0.818704	-2.74571
cg19028160	HDAC4	0.300312	-5.27964	2.77625	0.00860538	0.818704	-2.74586
cg26211698	FLJ22639	-0.240841	-4.60847	-2.77601	0.00861042	0.818704	-2.74623
cg21319693	PRDX1	0.192721	-3.95427	2.77538	0.00862422	0.818704	-2.74721
cg16418329	NYD-SP26	0.143609	1.60199	2.77496	0.00863334	0.818704	-2.74787
cg05517711	ST6GALNAC6	-0.175734	0.985895	-2.77474	0.00863817	0.818704	-2.74821
cg09044738	FAM12A	0.158531	2.3897	2.77386	0.00865749	0.818704	-2.74959
cg19382175	PDE6A	0.198715	1.85418	2.77364	0.00866227	0.818704	-2.74993
cg09837803	IL16	0.181545	1.93758	2.77248	0.00868783	0.818704	-2.75175
cg11768416	C12orf12	-0.222385	4.88453	-2.77113	0.0087176	0.818704	-2.75386
cg15423862	KCNAB1	0.162892	2.4083	2.77112	0.00871773	0.818704	-2.75387
cg12082129	PCSK7	-0.345033	-3.08284	-2.77008	0.00874077	0.818704	-2.7555
cg16334795	BACE2	-0.296465	-0.863453	-2.76901	0.00876435	0.818704	-2.75717
cg23836174	VPREB3	0.242481	2.88638	2.7675	0.00879788	0.818704	-2.75952
cg27089714	KIAA0196	-0.190856	1.9218	-2.76657	0.00881874	0.818704	-2.76098
cg14254419	AMPD2	-0.17097	-4.50379	-2.76429	0.00886958	0.818704	-2.76453
cg15942481	CAPS2	-0.365154	-3.11899	-2.76197	0.00892186	0.818704	-2.76816
cg26138224	PFAS	0.158312	-4.2719	2.76115	0.00894027	0.818704	-2.76943
cg04828792	MX2	-0.162974	2.3275	-2.76105	0.00894254	0.818704	-2.76959
cg11905589	PAIP2	0.227135	-3.17986	2.76104	0.00894282	0.818704	-2.76961
cg14161426	ARTS-1	0.171022	-5.25311	2.7608	0.00894819	0.818704	-2.76998
cg15118503	AHSA2	-0.242849	-2.96255	-2.75657	0.00904429	0.818704	-2.77657
cg14265670	UPP1	-0.221305	-4.64553	-2.75552	0.00906823	0.818704	-2.7782
cg10149329	MGC33302	-0.147036	-4.47451	-2.75479	0.00908507	0.818704	-2.77935
cg25515063	POP5	0.18526	-4.52823	2.74985	0.00919889	0.818704	-2.78703
cg01401337	PHF2	0.233347	-5.49429	2.74985	0.00919907	0.818704	-2.78704
cg22920538	UROD	0.210411	-4.84401	2.74858	0.00922854	0.818704	-2.78902
cg22467216	TUBB6	-0.188287	-4.87137	-2.74832	0.00923454	0.818704	-2.78942
cg13926569	PAPSS2	-0.300339	1.99865	-2.74825	0.00923612	0.818704	-2.78952
cg01472101	CLEC10A	-0.412175	-0.578077	-2.74542	0.00930216	0.818704	-2.79392
cg06840042	MKRN2	0.345394	-5.24235	2.7444	0.00932628	0.818704	-2.79552
cg19868730	POPDC2	-0.179992	2.89363	-2.74418	0.00933127	0.818704	-2.79585
cg16182127	SASS6	-0.200454	-5.20385	-2.74378	0.00934084	0.818704	-2.79648
cg10046620	HIST1H2AI	0.178573	-3.55176	2.74377	0.00934103	0.818704	-2.79649
cg01587454	WDR21C	0.217656	2.76678	2.74366	0.00934362	0.818704	-2.79667
cg22165685	VENTX	0.250852	-0.936493	2.74157	0.00939286	0.818704	-2.79991
cg11416386	DPY19L3	0.179098	-4.69177	2.74083	0.00941043	0.818704	-2.80106
cg02906238	TFCP2L1	0.224741	-3.81286	2.73814	0.00947423	0.818704	-2.80523
cg17383958	RRAS	0.178063	-3.99506	2.73625	0.00951944	0.818704	-2.80817
cg18798750	MGC14289	0.187624	-5.28366	2.73466	0.0095576	0.818704	-2.81064
cg03704653	FAM9A	0.250707	2.66465	2.73412	0.00957067	0.818704	-2.81148
cg01770400	SERPINC1	0.147981	3.05436	2.73223	0.00961623	0.818704	-2.81441
cg19149125	PROSC	0.202995	2.15217	2.72864	0.0097032	0.818704	-2.81996
cg10911877	PAFAH1B1	-0.146466	-4.66452	-2.72752	0.0097307	0.818704	-2.82171
cg18797282	CYB561D2	0.161324	3.31402	2.72688	0.00974626	0.818704	-2.82269
cg00344358	GDF11	0.208684	3.30981	2.72553	0.00977931	0.818704	-2.82478
cg12775613	HTR1F	0.165132	2.08373	2.72417	0.00981271	0.818704	-2.82688
cg11158374	TFF2	0.169757	2.01938	2.72298	0.00984218	0.818704	-2.82873
cg10729531	TCFL5	0.294192	-4.57143	2.72176	0.00987215	0.818704	-2.83061
cg22675150	TUBA2	0.192236	1.70588	2.7216	0.00987621	0.818704	-2.83086
cg18197795	GADD45GIP1	-0.208784	-4.42206	-2.72016	0.00991195	0.818704	-2.83309
cg19841506	ZMYND15	0.256227	-4.53313	2.72006	0.00991456	0.818704	-2.83325
cg23333306	CDC42EP4	-0.146177	-5.28878	-2.71994	0.00991734	0.818704	-2.83343
cg13518327	THRB	0.184197	-3.35168	2.71722	0.0099854	0.818704	-2.83764
cg03644378	CYB5D1	0.151625	-4.64687	2.71574	0.0100223	0.818704	-2.83992
cg24646710	FLJ23191	-0.151816	-4.83752	-2.71514	0.0100375	0.818704	-2.84085
cg15319076	DCTN6	-0.171351	-4.80083	-2.7147	0.0100486	0.818704	-2.84153
cg22614355	HTR6	0.159662	-4.88544	2.71265	0.0101003	0.818704	-2.8447
cg12281657	C14orf50	0.212839	-4.04286	2.71212	0.0101137	0.818704	-2.84552
cg16898420	PRG-3	0.393852	-3.73167	2.71148	0.01013	0.818704	-2.84651
cg10832945	FLJ45964	-0.201202	0.894268	-2.71093	0.0101439	0.818704	-2.84735
cg07897837	C1orf131	0.208113	-5.19164	2.70989	0.0101703	0.818704	-2.84896
cg13236637	SURB7	0.203334	-3.90912	2.70895	0.0101943	0.818704	-2.85041
cg24407065	BLZF1	0.186531	2.68684	2.70691	0.0102464	0.818704	-2.85356
cg18652121	NDUFB5	-0.156232	-4.66953	-2.70667	0.0102525	0.818704	-2.85392
cg09542111	GRIK1	0.255291	-4.16683	2.70654	0.0102558	0.818704	-2.85412
cg09357097	HOXB7	0.208897	-4.15944	2.70506	0.0102939	0.818704	-2.8564
cg02273078	USP14	0.167081	-6.17585	2.70448	0.0103088	0.818704	-2.8573
cg11628487	SET	0.196589	-3.81297	2.70362	0.010331	0.818704	-2.85863
cg23796040	KIAA0143	0.200412	2.2761	2.70215	0.0103691	0.818814	-2.86089
cg10300684	FOXG1B	0.296164	-3.30602	2.70127	0.0103918	0.818814	-2.86224
cg24836175	CSNK2B	0.154546	-4.25427	2.69808	0.0104751	0.819288	-2.86716
cg25928444	INHA	0.175648	1.22933	2.69785	0.010481	0.819288	-2.86751
cg25707005	DNAJC18	-0.167655	-2.97174	-2.69763	0.0104869	0.819288	-2.86786
cg00901704	SLC25A19	0.18091	-4.2208	2.69347	0.0105963	0.820812	-2.87426
cg00693307	UPK2	0.185924	1.87543	2.69287	0.0106123	0.820812	-2.87518
cg25098644	SUZ12	-0.165805	-4.54335	-2.69273	0.0106158	0.820812	-2.87539
cg07330718	HYOU1	-0.1663	-4.98784	-2.69237	0.0106255	0.820812	-2.87595
cg18180783	MYOZ1	0.186985	2.92916	2.68998	0.0106889	0.823405	-2.87962
cg25999486	TBC1D4	-0.18511	-5.13237	-2.6865	0.0107821	0.828267	-2.88497
cg11008571	CG018	0.17126	1.41943	2.68314	0.0108727	0.831902	-2.89012
cg19370515	RBBP9	0.13167	-4.62355	2.68251	0.0108897	0.831902	-2.89109
cg17162271	GPSN2	0.17413	-4.5597	2.67986	0.0109619	0.833007	-2.89516
cg22870280	BCL2L10	0.198907	2.64784	2.67976	0.0109646	0.833007	-2.89531
cg15851800	LOC133619	-0.260378	-4.71697	-2.67354	0.0111355	0.840945	-2.90484
cg14444244	FLJ13096	0.19643	1.66235	2.67237	0.0111681	0.840945	-2.90664
cg22730042	U2AF1	0.198248	-4.63909	2.66982	0.011239	0.840945	-2.91054
cg06038049	CPSF3L	-0.13483	-5.90105	-2.66964	0.011244	0.840945	-2.91082
cg00686022	C12orf40	0.220548	2.76533	2.66957	0.0112459	0.840945	-2.91092
cg14893129	CARD14	0.213746	2.98979	2.66932	0.011253	0.840945	-2.91131
cg17470697	C10orf56	-0.231252	-4.69809	-2.66823	0.0112835	0.840945	-2.91298
cg26376809	USP13	0.605319	-5.63869	2.66718	0.011313	0.840945	-2.91459
cg13929970	FGFBP1	0.159143	2.7048	2.6654	0.0113631	0.842394	-2.9173
cg26667975	C19orf26	0.296905	-4.7945	2.65973	0.0115239	0.848584	-2.92596
cg13170032	HLX1	0.237547	-2.5524	2.65701	0.0116019	0.848584	-2.93012
cg09544918	CDON	-0.1438	-4.50004	-2.65584	0.0116357	0.848584	-2.93191
cg07965823	THSD3	0.340457	-3.56922	2.65498	0.0116604	0.848584	-2.93321
cg20716064	USP6NL	0.235412	-4.88355	2.65442	0.0116767	0.848584	-2.93407
cg01603095	SLC2A13	-0.178944	0.0449775	-2.65392	0.0116912	0.848584	-2.93484
cg22740835	DDR2	-0.238122	2.70251	-2.6534	0.0117064	0.848584	-2.93564
cg00200063	USP32	0.178006	-4.72095	2.65329	0.0117094	0.848584	-2.93579
cg26783856	LRRC8D	0.199579	-3.57945	2.6519	0.0117498	0.848584	-2.93791
cg24058120	MFI2	0.16128	-5.36621	2.65175	0.0117543	0.848584	-2.93815
cg14498423	CLSTN2	0.314961	-1.80211	2.64433	0.011972	0.859676	-2.94945
cg20247102	RASA2	-0.210983	-3.85183	-2.64415	0.0119772	0.859676	-2.94972
cg07484450	MGC39681	0.196745	2.25931	2.64229	0.0120325	0.859676	-2.95255
cg08696192	TNS4	0.201788	2.48617	2.64133	0.0120612	0.859676	-2.95402
cg01765461	TNFRSF11A	0.160903	-4.89952	2.63885	0.0121351	0.859676	-2.95778
cg23722792	SCN4A	0.185421	4.02706	2.6383	0.0121518	0.859676	-2.95863
cg00635481	ZNF76	-0.205224	-5.29643	-2.63369	0.0122907	0.859676	-2.96562
cg25553916	FLJ22318	0.155881	1.79806	2.63349	0.0122968	0.859676	-2.96593
cg16107172	SLC27A5	0.184439	3.35325	2.63318	0.0123062	0.859676	-2.9664
cg03912013	SACM1L	0.17299	-4.3782	2.6321	0.012339	0.859676	-2.96804
cg04712892	NRAP	-0.177833	3.58664	-2.63107	0.0123706	0.859676	-2.96961
cg25107978	MBD6	0.339562	-4.46293	2.62991	0.0124059	0.859676	-2.97136
cg21295602	PSMB6	0.168827	-5.56588	2.62822	0.0124578	0.859676	-2.97393
cg10893007	NBR2	0.152697	-4.20068	2.62821	0.0124579	0.859676	-2.97394
cg01611640	LOC58486	0.2005	-3.78733	2.62707	0.0124929	0.859676	-2.97567
cg08468689	LGP1	-0.329104	-2.37202	-2.62706	0.0124935	0.859676	-2.97569
cg24509668	SSPN	0.311177	-2.62048	2.6264	0.0125137	0.859676	-2.97669
cg12685753	TEKT1	0.205985	-3.77501	2.62581	0.0125318	0.859676	-2.97758
cg00213331	SIL1	0.183361	2.32938	2.62505	0.0125553	0.859676	-2.97873
cg00548268	NPTX2	0.231127	-0.924835	2.62444	0.0125742	0.859676	-2.97966
cg11691938	FLJ33167	-0.121546	-4.6973	-2.62365	0.0125986	0.859676	-2.98085
cg07601320	SLC38A4	0.548931	-1.03044	2.62305	0.0126175	0.859676	-2.98177
cg25124223	NUP43	-0.214061	-5.0656	-2.62212	0.0126462	0.859676	-2.98317
cg24858591	KIAA1143	0.141652	-4.13725	2.62181	0.012656	0.859676	-2.98365
cg13386234	DAD1	0.154383	-5.29462	2.61919	0.0127377	0.861143	-2.9876
cg10648908	ARFGAP3	0.455752	-3.8197	2.61912	0.0127401	0.861143	-2.98772
cg12858514	PADI3	0.193356	3.97944	2.61651	0.0128222	0.863012	-2.99167
cg01137198	TA-PP2C	-0.161168	-5.06963	-2.61482	0.0128755	0.863012	-2.99422
cg09535168	SF4	0.18042	-4.86605	2.61362	0.0129136	0.863012	-2.99604
cg03933322	CSAD	0.490009	-4.12752	2.61259	0.0129463	0.863012	-2.9976
cg09507928	IK	-0.126289	-5.75362	-2.60995	0.0130305	0.863012	-3.00159
cg00162401	GSTA4	-0.215268	-4.7995	-2.60833	0.0130823	0.863012	-3.00403
cg16837769	NDUFA4	-0.141177	-4.34735	-2.60757	0.0131069	0.863012	-3.00518
cg12150066	GNB1	-0.171132	-4.31136	-2.60706	0.0131233	0.863012	-3.00595
cg10525372	WISP3	0.198759	2.23718	2.60687	0.0131295	0.863012	-3.00624
cg20585500	GPHA2	0.312101	2.62142	2.60662	0.0131374	0.863012	-3.00661
cg05060662	HIST4H4	0.14605	-4.3299	2.60632	0.0131471	0.863012	-3.00707
cg12510502	SLC22A18	0.223526	3.90257	2.6056	0.0131705	0.863012	-3.00816
cg02764897	KRTAP13-1	0.18707	1.46752	2.60547	0.0131746	0.863012	-3.00835
cg27431247	CHKA	0.246749	-4.4805	2.60217	0.0132817	0.863481	-3.01333
cg10141022	BRAF	0.169178	-4.47439	2.59995	0.0133542	0.863481	-3.01668
cg03602500	FLJ00060	0.264917	1.99095	2.59934	0.0133742	0.863481	-3.0176
cg14464791	DDX6	-0.226089	-2.77365	-2.59732	0.0134404	0.863481	-3.02063
cg19881895	SLC43A3	-0.193289	2.75401	-2.59581	0.0134902	0.863481	-3.02291
cg00301864	RAB35	-0.202655	-5.67853	-2.59412	0.0135462	0.863481	-3.02546
cg23824713	SERPINB5	0.371065	3.32643	2.5936	0.0135633	0.863481	-3.02623
cg01835489	KRT8	0.168446	2.14968	2.59316	0.013578	0.863481	-3.0269
cg25040282	HTN3	0.222511	1.01864	2.59303	0.0135823	0.863481	-3.02709
cg13249256	MAEL	0.230387	4.28943	2.59251	0.0135998	0.863481	-3.02788
cg22154562	HRBL	-0.199774	-5.80196	-2.59109	0.0136472	0.863481	-3.03002
cg14662379	KIF1A	0.269016	-3.36733	2.58968	0.0136943	0.863481	-3.03214
cg15028436	TXNDC3	0.241716	2.57504	2.58898	0.0137177	0.863481	-3.03319
cg16334840	SCLY	-0.249872	-4.12387	-2.58762	0.0137635	0.863481	-3.03524
cg06349174	STIM1	-0.153456	-5.18968	-2.58708	0.0137814	0.863481	-3.03604
cg12570787	LOC133957	-0.165851	-4.1402	-2.58482	0.0138581	0.863481	-3.03945
cg05950276	TMTC4	0.193539	1.52059	2.58439	0.0138724	0.863481	-3.04008
cg05350879	SPARCL1	-0.184809	2.79988	-2.58242	0.0139396	0.863481	-3.04305
cg06682978	CAP2	-0.2058	-5.64317	-2.58078	0.0139954	0.863481	-3.04551
cg23433607	CHGB	-0.170341	-5.19825	-2.5792	0.0140496	0.863481	-3.04788
cg22175764	C20orf86	-0.133229	-4.34612	-2.57896	0.0140577	0.863481	-3.04824
cg07189381	TNNT1	0.505359	-1.60735	2.57821	0.0140835	0.863481	-3.04936
cg23207985	ADRBK1	0.253856	-4.10632	2.57796	0.0140921	0.863481	-3.04974
cg24286767	LOC51255	0.171137	-5.07677	2.57777	0.0140985	0.863481	-3.05002
cg09002165	SLC25A29	0.190233	-5.51421	2.57559	0.0141737	0.863481	-3.05328
cg27281093	USP18	-0.434902	-2.21503	-2.57452	0.014211	0.863481	-3.0549
cg00312919	STARD3NL	0.15795	-5.23367	2.5735	0.0142462	0.863481	-3.05642
cg05339305	DIPA	-0.14818	-5.05832	-2.57322	0.0142561	0.863481	-3.05685
cg12815841	LHPP	0.343297	-2.9495	2.57318	0.0142572	0.863481	-3.05689
cg13398291	SFRP1	0.325761	-3.80646	2.57276	0.0142718	0.863481	-3.05753
cg02764611	MGC19604	-0.21684	-4.45034	-2.57215	0.0142933	0.863481	-3.05845
cg03919644	LRRIQ2	-0.26285	-4.79019	-2.57144	0.014318	0.863481	-3.05951
cg26265187	USP52	0.194151	3.14972	2.57032	0.0143569	0.863481	-3.06118
cg07474356	PCDH11X	0.213569	-4.02878	2.56926	0.0143942	0.863481	-3.06277
cg19703610	DSCAML1	0.238686	-3.69016	2.56871	0.0144135	0.863481	-3.06359
cg20633621	GAS2L1	0.196618	-4.47433	2.5682	0.0144314	0.863481	-3.06436
cg10277781	CNIH	0.179368	-5.21443	2.5679	0.0144419	0.863481	-3.0648
cg26556719	PCDHA13	0.344577	-2.67206	2.56651	0.0144911	0.863481	-3.06689
cg16280313	PEX16	0.142011	-4.49383	2.56603	0.0145079	0.863481	-3.0676
cg19046959	COL8A2	-0.285823	-3.80493	-2.56531	0.0145333	0.863481	-3.06868
cg21669679	DCC	0.174451	-2.98176	2.56402	0.014579	0.863481	-3.07061
cg04270025	PCDHB11	0.305901	-2.85672	2.56379	0.0145873	0.863481	-3.07095
cg25077752	LOC126295	0.227636	2.16375	2.5611	0.014683	0.863481	-3.07497
cg00839802	MAN1A1	-0.188744	-3.83657	-2.56002	0.0147217	0.863481	-3.07659
cg04144768	DDC	0.163884	1.48968	2.558	0.0147941	0.863481	-3.0796
cg17987660	C8orf37	0.302203	-3.79138	2.55787	0.0147987	0.863481	-3.07979
cg24497877	PUSL1	0.200616	-4.57583	2.55773	0.014804	0.863481	-3.08001
cg22837289	MDS028	-0.198753	-3.78485	-2.55728	0.0148202	0.863481	-3.08068
cg00012199	RNASE4	-0.152626	-4.84567	-2.55627	0.0148564	0.863481	-3.08218
cg25481253	TAS2R38	-0.225485	-0.00175863	-2.55368	0.0149501	0.863481	-3.08604
cg12468056	MYST3	-0.228069	-4.57475	-2.55304	0.0149734	0.863481	-3.087
cg26698580	ACD	0.230377	3.52296	2.55263	0.0149885	0.863481	-3.08762
cg15643724	GFER	0.191152	-4.41523	2.55192	0.0150141	0.863481	-3.08867
cg21459710	CDC37	-0.147765	-4.3836	-2.55157	0.0150272	0.863481	-3.0892
cg06832950	SPG3A	0.18896	2.82725	2.5515	0.0150297	0.863481	-3.0893
cg20951821	ENC1	-0.170229	-4.99681	-2.54785	0.0151633	0.863481	-3.09473
cg18138484	CABP2	0.225464	2.96883	2.54716	0.0151888	0.863481	-3.09577
cg00338702	CHFR	0.21486	-3.02876	2.5471	0.0151908	0.863481	-3.09585
cg12379775	LOC284739	0.26147	-4.747	2.5471	0.0151909	0.863481	-3.09585
cg16689634	CYP4X1	0.277914	-3.83812	2.54414	0.0153004	0.863481	-3.10026
cg11754206	KCNB2	-0.205578	-3.05793	-2.54366	0.0153182	0.863481	-3.10098
cg13599025	CDC7	0.15833	-4.43732	2.54282	0.0153495	0.863481	-3.10223
cg21304187	CCPG1	-0.176811	-4.38476	-2.54096	0.0154187	0.863481	-3.10499
cg07291563	GRWD1	0.168137	-4.7507	2.54071	0.015428	0.863481	-3.10536
cg11126134	FLJ14834	0.60697	-2.49727	2.53994	0.015457	0.863481	-3.10651
cg13625403	TRIM29	0.229326	4.54618	2.53739	0.0155526	0.863481	-3.1103
cg17918700	KCNK7	0.151989	1.50343	2.53645	0.0155881	0.863481	-3.1117
cg26924825	LCAT	-0.281036	2.43384	-2.53398	0.0156815	0.863481	-3.11536
cg11724759	RPE65	-0.150589	1.65311	-2.53377	0.0156895	0.863481	-3.11567
cg23822915	CYB5R4	0.144762	-3.07277	2.53355	0.0156977	0.863481	-3.116
cg10207787	PPP2R2A	0.235305	2.83989	2.53334	0.0157059	0.863481	-3.11632
cg01419679	PTTG1IP	-0.11819	-5.04236	-2.52934	0.0158583	0.863481	-3.12224
cg15149098	SULT2B1	0.185804	2.20246	2.52778	0.0159183	0.863481	-3.12456
cg11175476	LRP6	0.181481	-1.49939	2.52737	0.0159342	0.863481	-3.12517
cg22638542	SEC22L3	0.234333	2.44871	2.52706	0.0159459	0.863481	-3.12562
cg05219900	CREB3	-0.126937	-4.96222	-2.52621	0.0159789	0.863481	-3.12689
cg08699435	NAT5	-0.11459	-4.61316	-2.52561	0.016002	0.863481	-3.12777
cg13230584	GSTK1	0.164518	-4.34	2.52473	0.0160361	0.863481	-3.12908
cg18074297	CLIC6	0.35064	-4.38311	2.5238	0.016072	0.863481	-3.13045
cg23147597	CEACAM19	0.169557	2.87408	2.52275	0.0161127	0.863481	-3.132
cg09819495	SNRPE	0.182552	-4.48498	2.52166	0.0161554	0.863481	-3.13363
cg24105933	HTRA3	0.247191	3.48713	2.52131	0.0161689	0.863481	-3.13414
cg00129774	CDK2	0.138912	-4.71799	2.5212	0.0161734	0.863481	-3.13431
cg24535573	C1orf126	-0.123642	-4.25441	-2.521	0.0161811	0.863481	-3.1346
cg20739508	ARHGEF6	-0.271138	-1.59836	-2.51964	0.0162341	0.863481	-3.13661
cg04007936	CARHSP1	0.1936	3.64825	2.51843	0.0162817	0.863481	-3.1384
cg04676561	HIST1H1B	-0.201884	-4.6673	-2.5165	0.0163575	0.863481	-3.14125
cg08166982	CSDE1	0.176488	-4.31079	2.51564	0.0163914	0.863481	-3.14252
cg10818781	PHB2	0.177577	1.58393	2.51416	0.0164499	0.863481	-3.1447
cg10011623	GNAS	0.235836	-0.809087	2.5132	0.0164881	0.863481	-3.14613
cg01078434	MAS1L	0.161076	3.32041	2.51317	0.0164892	0.863481	-3.14617
cg16481024	KLF10	-0.162452	-5.35073	-2.51267	0.0165092	0.863481	-3.14691
cg04047710	C21orf66	-0.188595	-4.91005	-2.51266	0.0165098	0.863481	-3.14693
cg04454951	UNQ739	-0.221222	-3.0755	-2.51255	0.0165142	0.863481	-3.14709
cg09761310	EPS8	0.169961	-4.43955	2.51194	0.0165383	0.863481	-3.14799
cg11794728	KLF12	-0.144266	-4.68678	-2.51183	0.0165426	0.863481	-3.14815
cg05965188	KIAA0179	0.199049	1.38072	2.51013	0.0166105	0.863481	-3.15066
cg11368946	GCAT	0.14888	-3.83693	2.50874	0.0166661	0.863481	-3.15271
cg03734783	ACCN3	0.158418	2.59921	2.50783	0.0167028	0.863481	-3.15406
cg18895972	PELO	-0.22896	-1.30082	-2.50718	0.0167288	0.863481	-3.15501
cg07074571	AGPAT4	0.240614	-1.69024	2.50685	0.016742	0.863481	-3.1555
cg12347740	MGC34647	0.197874	2.64431	2.50633	0.016763	0.863481	-3.15626
cg27146152	BIRC4BP	-0.131088	-5.00959	-2.5063	0.0167642	0.863481	-3.15631
cg16257086	CD46	0.179496	-4.61637	2.50582	0.0167836	0.863481	-3.15702
cg17731079	CDC42EP3	-0.179933	-5.90357	-2.50549	0.0167968	0.863481	-3.1575
cg04385519	ADCY9	-0.190656	2.66194	-2.50536	0.0168021	0.863481	-3.15769
cg06192753	GADD45GIP1	-0.217327	-2.48258	-2.50519	0.016809	0.863481	-3.15794
cg21336547	AKAP8	-0.193186	-4.70981	-2.50274	0.0169083	0.863481	-3.16155
cg23126915	XRCC2	0.223678	2.83324	2.50198	0.0169394	0.863481	-3.16268
cg10403260	PHF21A	-0.180383	-4.98511	-2.50162	0.0169542	0.863481	-3.16322
cg02830467	MYCT1	-0.202053	-0.259164	-2.50042	0.0170029	0.863481	-3.16497
cg03251079	HMGA2	0.460964	-3.86754	2.50006	0.0170178	0.863481	-3.16551
cg23472215	GSTM3	0.265767	-5.21554	2.49997	0.0170212	0.863481	-3.16563
cg14299177	MTFR1	-0.172885	-5.28389	-2.49957	0.0170379	0.863481	-3.16623
cg09038885	ADRA1B	-0.259511	-4.16794	-2.49841	0.0170851	0.863481	-3.16793
cg10358212	ASCIZ	0.155936	1.70182	2.49732	0.0171302	0.863481	-3.16954
cg14519350	OSM	-0.186183	-5.32131	-2.49721	0.0171346	0.863481	-3.1697
cg05316065	MLZE	-0.274372	0.330573	-2.49647	0.0171652	0.863481	-3.17079
cg22657536	LSM16	0.195564	-3.14577	2.496	0.0171844	0.863481	-3.17148
cg18201198	FLJ33708	0.145542	2.58689	2.4953	0.0172133	0.863481	-3.17251
cg10748867	C1orf33	0.208739	1.39951	2.49523	0.0172163	0.863481	-3.17262
cg01606998	PANX2	0.196763	-3.97486	2.49357	0.0172849	0.863481	-3.17505
cg22624926	PSMA6	0.156708	-3.8805	2.49214	0.0173443	0.863481	-3.17715
cg08836024	RARSL	0.161911	2.1586	2.49185	0.0173562	0.863481	-3.17757
cg23361608	DSCR5	-0.180248	-4.92681	-2.49144	0.0173733	0.863481	-3.17818
cg08355340	MPHOSPH6	-0.185675	-5.42669	-2.49093	0.0173946	0.863481	-3.17893
cg09837169	TIAM2	0.214218	2.43448	2.49013	0.0174283	0.863481	-3.18011
cg14189614	SLC45A2	0.171658	2.00644	2.48878	0.0174846	0.863481	-3.18209
cg27289104	SDCCAG1	-0.147154	-4.48035	-2.48845	0.0174983	0.863481	-3.18257
cg12879425	BRDG1	-0.273832	-3.16345	-2.48826	0.0175063	0.863481	-3.18285
cg11695358	MAPK15	0.148549	2.47318	2.48777	0.0175271	0.863481	-3.18358
cg22262549	POLR3C	0.148242	-3.97951	2.48775	0.0175279	0.863481	-3.18361
cg18668753	PEG3	0.184566	-0.00828031	2.48754	0.0175366	0.863481	-3.18391
cg14469290	ALAD	0.158552	2.33044	2.48719	0.0175514	0.863481	-3.18443
cg23702568	KIAA0261	0.217047	-4.30266	2.48618	0.017594	0.863481	-3.18591
cg17422427	RNPEPL1	-0.183191	-4.81217	-2.4812	0.0178049	0.863481	-3.19321
cg22721186	ATAD2	-0.158903	-5.47203	-2.47999	0.0178565	0.863481	-3.19498
cg04278702	HTR1E	0.339156	-3.76116	2.47916	0.017892	0.863481	-3.1962
cg08185241	G0S2	0.538323	-3.15755	2.4782	0.0179332	0.863481	-3.19761
cg06061892	SNX5	-0.128404	-5.0288	-2.47706	0.0179822	0.863481	-3.19928
cg08553339	CRSP7	-0.175334	-4.9818	-2.47449	0.0180927	0.863481	-3.20303
cg12533010	PSMA3	0.216074	-3.18329	2.47397	0.0181152	0.863481	-3.20379
cg08233173	ATP6V0E	-0.191947	-3.84094	-2.47372	0.0181264	0.863481	-3.20417
cg11903880	GSTM4	-0.229718	1.58913	-2.4737	0.0181272	0.863481	-3.20419
cg01638735	CDK6	-0.148448	-4.44762	-2.47347	0.0181372	0.863481	-3.20453
cg21554249	SUOX	-0.212582	-3.42704	-2.47319	0.0181492	0.863481	-3.20494
cg24349555	HECA	0.481506	-5.289	2.47296	0.0181589	0.863481	-3.20527
cg15868302	FOXD2	0.325306	-0.0906948	2.4729	0.0181616	0.863481	-3.20535
cg26875522	ZNF307	0.18161	-4.69713	2.47253	0.0181777	0.863481	-3.2059
cg01320507	SPHAR	0.184907	1.19952	2.47198	0.0182015	0.863481	-3.2067
cg16282679	EGFL8	0.215589	2.95049	2.47186	0.018207	0.863481	-3.20688
cg07207937	MRPL1	-0.199951	-4.41975	-2.47152	0.0182218	0.863481	-3.20738
cg10240853	MOSPD3	0.241147	-3.93603	2.47114	0.0182384	0.863481	-3.20794
cg05497616	CAMK4	0.15454	-5.22414	2.46892	0.0183353	0.863481	-3.21118
cg05368089	PFDN5	-0.145824	-4.56209	-2.46885	0.018338	0.863481	-3.21127
cg21243909	RCC2	0.145582	-4.76974	2.46805	0.0183734	0.863481	-3.21245
cg02590345	PRG-3	0.267696	-3.50481	2.46759	0.0183936	0.863481	-3.21313
cg03277051	COL8A1	0.190471	-4.01056	2.46698	0.0184202	0.863481	-3.21401
cg13857440	TRSPAP1	-0.152712	-3.71097	-2.46697	0.0184205	0.863481	-3.21402
cg11730691	NOD9	0.136413	-4.58173	2.46613	0.0184575	0.863481	-3.21525
cg15945417	LLGL1	0.153502	-5.55386	2.4658	0.018472	0.863481	-3.21573
cg27388792	DPP3	-0.206307	-4.75077	-2.4657	0.0184766	0.863481	-3.21588
cg10069638	NFIA	-0.198502	-4.46859	-2.46375	0.0185624	0.863481	-3.21872
cg17327492	FSHR	0.22653	2.11736	2.46325	0.0185847	0.863481	-3.21945
cg00512031	CYTL1	0.173034	2.30037	2.46307	0.0185929	0.863481	-3.21972
cg16928795	ERCC8	-0.167608	-4.43337	-2.46252	0.0186173	0.863481	-3.22052
cg20166532	EDG1	0.138078	-4.2966	2.46251	0.0186174	0.863481	-3.22053
cg16246410	NR4A2	-0.169884	-4.66867	-2.46211	0.0186353	0.863481	-3.22112
cg15542496	PIP	-0.189437	3.06957	-2.46177	0.0186504	0.863481	-3.22161
cg21072025	GNG8	0.262586	-4.73319	2.46146	0.0186644	0.863481	-3.22207
cg23360251	LEPREL2	-0.200756	-3.92527	-2.45985	0.0187358	0.863481	-3.22441
cg24845207	DMRTB1	0.191441	4.57827	2.45977	0.0187394	0.863481	-3.22452
cg22975568	CD74	-0.193882	2.34494	-2.45971	0.0187423	0.863481	-3.22462
cg00528052	JARID1B	-0.130131	-5.65375	-2.45937	0.0187573	0.863481	-3.22511
cg17720231	IGSF9	0.167954	-3.56891	2.45805	0.0188164	0.863481	-3.22703
cg15321211	HNRPF	-0.315296	-2.43717	-2.45764	0.0188347	0.863481	-3.22763
cg07126559	SGCG	0.168092	2.3136	2.4568	0.0188725	0.863481	-3.22886
cg13391235	MGC22001	-0.245379	0.594107	-2.45577	0.0189189	0.863481	-3.23036
cg17938146	ITGA10	0.178307	3.10515	2.45534	0.0189384	0.863481	-3.23099
cg02331561	ABCA3	0.24686	-5.48325	2.45384	0.0190058	0.863481	-3.23316
cg00910168	DHX37	-0.263654	1.62204	-2.45356	0.0190185	0.863481	-3.23357
cg19731268	CHST3	0.288753	-3.69995	2.45219	0.0190806	0.863481	-3.23556
cg13998904	TRIM42	-0.1771	2.5341	-2.45149	0.0191125	0.863481	-3.23659
cg07986773	NUP50	0.234933	0.919007	2.45121	0.0191252	0.863481	-3.23699
cg12781218	C7orf31	0.155053	-4.05359	2.4507	0.0191484	0.863481	-3.23773
cg01151699	CACNG2	0.170501	-3.59568	2.45024	0.0191693	0.863481	-3.2384
cg13302154	MGP	-0.324417	-0.896525	-2.45015	0.0191736	0.863481	-3.23854
cg24434118	TP53INP1	0.249616	-4.7255	2.44873	0.0192381	0.863481	-3.24059
cg06493994	SCGN	0.242794	-3.68231	2.44841	0.0192531	0.863481	-3.24107
cg23407670	MLH3	0.185511	-4.052	2.44744	0.0192974	0.863481	-3.24248
cg16907488	CCDC17	0.197734	2.31541	2.44595	0.0193657	0.863481	-3.24464
cg20002248	ACN9	-0.158464	-3.98636	-2.44571	0.0193767	0.863481	-3.24498
cg11449935	TGIF2	-0.128472	-4.71025	-2.44454	0.0194307	0.863481	-3.24668
cg17961200	CEL	0.185021	3.35885	2.44445	0.0194347	0.863481	-3.24681
cg22831514	DHRS8	-0.175009	-2.71778	-2.44344	0.0194815	0.863481	-3.24828
cg07433453	GPR146	0.185488	2.53365	2.44314	0.0194957	0.863481	-3.24872
cg15309066	CYCS	0.129571	-5.40447	2.44312	0.0194963	0.863481	-3.24874
cg18381880	VDAC3	-0.170777	-5.13935	-2.44225	0.0195368	0.863481	-3.25002
cg22136365	TAT	-0.325655	-1.82686	-2.4421	0.0195438	0.863481	-3.25023
cg08077673	MEST	0.311619	-3.41412	2.44177	0.0195591	0.863481	-3.25071
cg07681084	LMBR1	-0.184863	-4.89341	-2.44168	0.0195632	0.863481	-3.25084
cg15869022	GPR17	-0.350552	-0.0610361	-2.44112	0.0195889	0.863481	-3.25164
cg16417437	TMEM126A	0.16515	-3.26954	2.44021	0.0196315	0.863481	-3.25297
cg15425811	FLJ35801	0.456315	-0.565033	2.43948	0.0196652	0.863481	-3.25402
cg16793150	MRPS27	-0.176411	-5.02839	-2.43756	0.019755	0.863481	-3.25681
cg11851098	MGC26816	0.162863	2.81968	2.43699	0.0197821	0.863481	-3.25764
cg23346960	ZFP36	-0.21094	-3.34437	-2.43674	0.0197938	0.863481	-3.258
cg09830278	SHOC2	0.204946	1.26937	2.43594	0.0198312	0.863481	-3.25916
cg08832227	KCNA1	-0.609895	-1.76939	-2.43535	0.0198589	0.863481	-3.26001
cg07064406	YWHAB	0.149475	2.83453	2.43524	0.0198641	0.863481	-3.26017
cg05163057	LSM7	-0.173861	-0.682586	-2.4344	0.0199038	0.863481	-3.26139
cg25255854	IRF2	0.149126	-4.91602	2.43211	0.0200118	0.863481	-3.2647
cg19854301	CDH13	0.160132	2.5567	2.43075	0.0200763	0.863481	-3.26667
cg00988256	TSPAN16	0.166267	2.80292	2.43051	0.020088	0.863481	-3.26702
cg23877831	MRPL51	-0.192735	-3.00072	-2.43026	0.0200999	0.863481	-3.26738
cg22129364	GPX7	0.225645	-4.53894	2.43022	0.0201017	0.863481	-3.26744
cg11917694	STAMBPL1	-0.206691	-4.46829	-2.42884	0.0201673	0.863481	-3.26943
cg03780733	PCDHB7	0.288375	-0.530058	2.42872	0.0201731	0.863481	-3.2696
cg10751811	CYP4Z1	0.41687	0.413952	2.42713	0.0202491	0.863481	-3.2719
cg16725865	BTBD8	-0.180435	-4.39916	-2.42609	0.0202991	0.863481	-3.27341
cg07288394	C19orf12	-0.186309	-3.05662	-2.42575	0.0203153	0.863481	-3.2739
cg05360220	TNFRSF14	-0.162567	-3.90785	-2.42523	0.0203402	0.863481	-3.27465
cg23350087	MCOLN1	-0.133863	-5.46815	-2.42508	0.0203477	0.863481	-3.27487
cg25650110	ZDHHC8	-0.186629	-4.75942	-2.42495	0.0203538	0.863481	-3.27505
cg09513026	WNT8A	0.150146	1.80188	2.42457	0.0203722	0.863481	-3.27561
cg08109815	NMBR	0.364993	-1.72309	2.42383	0.0204081	0.863481	-3.27668
cg05881135	DMN	0.262272	-4.09889	2.42265	0.0204646	0.863481	-3.27837
cg19220586	CREG1	0.240474	-4.35297	2.42257	0.0204686	0.863481	-3.27849
cg01418124	ARHGAP24	0.192285	-4.00068	2.42207	0.0204931	0.863481	-3.27922
cg20789691	RLN1	0.188022	2.18776	2.4218	0.0205062	0.863481	-3.27961
cg17501569	MSLN	0.200731	2.99061	2.42153	0.0205192	0.863481	-3.28
cg03536787	NSD1	0.215083	-4.99745	2.4213	0.02053	0.863481	-3.28032
cg00940278	GATA6	0.171483	-4.86448	2.41824	0.0206793	0.863481	-3.28475
cg03813905	NDUFB9	0.163041	-4.45211	2.41786	0.0206975	0.863481	-3.28528
cg23070249	HIST1H2BC	-0.142612	-3.64278	-2.41756	0.0207124	0.863481	-3.28572
cg17169613	RALB	-0.260979	-4.20295	-2.41697	0.0207409	0.863481	-3.28657
cg26065841	CHAC1	0.201691	2.51758	2.4167	0.0207546	0.863481	-3.28697
cg01602416	GCSH	-0.245073	-4.64731	-2.41637	0.0207707	0.863481	-3.28744
cg06397510	PTP4A2	0.175825	-4.92097	2.41622	0.0207781	0.863481	-3.28766
cg11341528	NBLA04196	0.270032	-4.83056	2.4153	0.0208233	0.863481	-3.28898
cg20707333	C20orf177	0.195669	4.30864	2.41507	0.0208344	0.863481	-3.28931
cg20476877	NIFUN	-0.15189	-5.12137	-2.41414	0.0208801	0.863481	-3.29065
cg12576700	CDK5RAP2	0.134421	-4.69076	2.41352	0.0209107	0.863481	-3.29154
cg05492113	TUB	0.157546	1.87831	2.41343	0.0209153	0.863481	-3.29168
cg07684809	MGC26856	-0.213922	-2.84257	-2.4124	0.0209659	0.863481	-3.29315
cg11593656	COMMD6	0.159097	-1.9633	2.41209	0.0209814	0.863481	-3.2936
cg24740435	UBR2	-0.153662	-4.85037	-2.41052	0.0210589	0.863481	-3.29586
cg18374517	ALPPL2	0.135865	1.11428	2.40982	0.021094	0.863481	-3.29687
cg16540259	NDST2	0.184262	2.0061	2.40963	0.0211033	0.863481	-3.29714
cg03544379	OR7C2	0.17493	1.17339	2.40897	0.021136	0.863481	-3.29809
cg05886626	THBS1	-0.175575	-2.68232	-2.40886	0.0211417	0.863481	-3.29825
cg06834983	SSX7	0.189666	3.98657	2.40791	0.0211892	0.863481	-3.29962
cg08096946	DIRC2	0.281622	-4.92236	2.40735	0.0212171	0.863481	-3.30043
cg01442426	XCR1	0.177441	2.71762	2.40719	0.0212249	0.863481	-3.30065
cg11053574	NT5C3L	0.196314	-5.15356	2.4063	0.0212694	0.863481	-3.30193
cg23366752	DNAJA4	0.205613	5.12835	2.40595	0.0212872	0.863481	-3.30244
cg15873301	SYN2	0.293559	-4.16746	2.4059	0.0212897	0.863481	-3.30251
cg09591663	C6orf66	0.144584	-4.12167	2.40587	0.0212908	0.863481	-3.30254
cg04916200	RIC8B	0.155675	-5.29284	2.40587	0.0212911	0.863481	-3.30255
cg09456939	CASZ1	-0.174342	-4.14194	-2.40418	0.0213761	0.863885	-3.30498
cg19305227	SLC28A2	0.151175	1.8711	2.40363	0.0214037	0.863885	-3.30577
cg18524091	TAS1R2	0.209952	2.18306	2.4023	0.0214709	0.863885	-3.30768
cg14611174	SIX6	0.186678	-4.12792	2.40185	0.0214934	0.863885	-3.30832
cg23150219	C19orf26	0.232896	-5.15595	2.40172	0.0215002	0.863885	-3.30852
cg27494383	LTK	0.166469	-4.08385	2.40102	0.0215357	0.863885	-3.30952
cg02860543	IGF2BP3	-0.247808	-2.21868	-2.39967	0.0216037	0.863885	-3.31145
cg15952725	ELA2A	0.166686	2.09201	2.39843	0.0216668	0.863885	-3.31323
cg25416372	EDG8	-0.224557	-3.92218	-2.39833	0.0216722	0.863885	-3.31338
cg16555388	TNFSF10	-0.138555	-4.04448	-2.39807	0.0216853	0.863885	-3.31375
cg01795122	EMP3	0.21388	-5.49887	2.39797	0.0216903	0.863885	-3.31389
cg05417985	ENPP1	-0.137113	-5.68406	-2.39725	0.0217272	0.863885	-3.31493
cg06689536	CCNF	-0.154026	-4.90431	-2.39688	0.021746	0.863885	-3.31545
cg16666115	MRPS18A	0.174261	-4.4464	2.39661	0.0217599	0.863885	-3.31584
cg00480209	C17orf48	-0.182831	-4.99663	-2.39605	0.0217884	0.863885	-3.31664
cg16514995	CCDC76	0.173615	3.13508	2.39564	0.0218093	0.863885	-3.31723
cg08831744	IGFBP3	0.261745	-3.72821	2.3931	0.0219398	0.863885	-3.32087
cg11313997	B4GALT7	-0.173621	-5.13576	-2.39199	0.0219973	0.863885	-3.32247
cg19461344	SLC30A3	0.48155	-5.43879	2.39146	0.0220244	0.863885	-3.32322
cg02151301	HM13	-0.206133	-1.80484	-2.39115	0.0220407	0.863885	-3.32367
cg06666486	EIF2AK1	0.171943	-3.16677	2.39105	0.0220456	0.863885	-3.3238
cg06580318	SPBC25	-0.152483	-4.24245	-2.39092	0.0220525	0.863885	-3.32399
cg00335286	MC2R	-0.299085	1.20305	-2.39007	0.0220968	0.863885	-3.32522
cg05654164	C1orf52	0.237129	2.83287	2.38991	0.0221048	0.863885	-3.32544
cg08769044	SSX3	0.214452	4.04159	2.38691	0.0222608	0.863885	-3.32973
cg06183267	AFF3	0.200476	-3.17035	2.38635	0.0222901	0.863885	-3.33053
cg14671453	STX4A	-0.164435	-4.95602	-2.38456	0.0223837	0.863885	-3.33309
cg18181161	OPN1SW	0.168263	2.97296	2.3845	0.0223873	0.863885	-3.33318
cg26232005	SMOX	0.158707	-3.29087	2.3842	0.0224026	0.863885	-3.3336
cg03421687	ZMYND10	0.25347	-5.40369	2.38348	0.0224405	0.863885	-3.33463
cg10664272	CAPG	0.194215	3.18779	2.3828	0.0224764	0.863885	-3.33561
cg11595749	ATP5E	0.191954	-4.93817	2.38248	0.0224934	0.863885	-3.33607
cg03567830	NTSR1	0.581538	-4.13673	2.38212	0.022512	0.863885	-3.33657
cg24150528	FLJ10246	0.244079	3.08548	2.38119	0.0225615	0.863885	-3.33791
cg05486551	FLJ25067	-0.199765	-1.57494	-2.38096	0.0225735	0.863885	-3.33824
cg18370227	KRTHA3A	0.199105	2.45328	2.38013	0.0226172	0.863885	-3.33941
cg15415545	SULT1A3	0.289098	-5.10485	2.37972	0.0226393	0.863885	-3.34001
cg25724441	KCNJ2	0.214388	-4.76309	2.379	0.0226771	0.863885	-3.34103
cg04943986	NR2F2	0.262357	-4.2467	2.37887	0.0226842	0.863885	-3.34122
cg10819446	PARD6A	-0.179447	-4.84572	-2.37872	0.0226923	0.863885	-3.34144
cg16984812	PLEKHH2	0.238554	2.7462	2.37841	0.0227088	0.863885	-3.34188
cg26685339	HIVEP1	0.169045	-4.50434	2.37764	0.0227498	0.863885	-3.34298
cg22341310	ZNF541	0.561771	-2.12561	2.37762	0.0227506	0.863885	-3.343
cg08860143	MYLPF	-0.243619	1.87216	-2.37751	0.0227567	0.863885	-3.34316
cg17445987	DNMT1	0.190295	-3.81673	2.37749	0.0227574	0.863885	-3.34318
cg06490951	CETN1	0.258397	4.04315	2.37736	0.0227646	0.863885	-3.34337
cg22226765	GGA3	0.136873	-4.41421	2.37613	0.0228299	0.863885	-3.34512
cg07339138	CCDC13	-0.15079	3.23019	-2.37498	0.0228915	0.863885	-3.34676
cg06279414	TRIP11	-0.160372	-4.83511	-2.37454	0.0229151	0.863885	-3.34739
cg03809891	ZNF442	-0.184295	-4.57675	-2.373	0.0229976	0.863885	-3.34958
cg19728055	OXSR1	-0.149708	-4.40428	-2.37231	0.0230351	0.863885	-3.35058
cg18503260	CA13	-0.172288	-2.69659	-2.37214	0.023044	0.863885	-3.35081
cg21649520	PMP2	0.200361	1.46191	2.37181	0.0230619	0.863885	-3.35129
cg16298282	KIAA0776	-0.264151	-2.53921	-2.3712	0.0230945	0.863885	-3.35214
cg15739437	TSLP	-0.286177	-1.42727	-2.37108	0.0231013	0.863885	-3.35233
cg25124030	MRPL48	-0.216824	1.14297	-2.3702	0.0231487	0.863885	-3.35357
cg25141720	GAS1	0.256691	-3.77875	2.36868	0.023231	0.863885	-3.35574
cg17607973	BCDIN3	0.767693	-4.39072	2.36822	0.0232562	0.863885	-3.3564
cg07499072	FST	0.206919	-3.83494	2.36752	0.0232943	0.863885	-3.35739
cg03843978	MSX1	0.227239	-1.10344	2.36696	0.0233243	0.863885	-3.35818
cg22243733	OLFML1	0.138494	2.21999	2.36671	0.0233381	0.863885	-3.35854
cg18788872	hfl-B5	-0.144447	-5.10511	-2.36621	0.0233653	0.863885	-3.35925
cg22432908	KLRC2	-0.346788	1.464	-2.3662	0.0233657	0.863885	-3.35926
cg18361093	PAOX	-0.318827	-3.07233	-2.36518	0.0234215	0.863885	-3.36071
cg08656294	CD68	-0.156281	-4.72251	-2.36431	0.0234692	0.863885	-3.36195
cg07829809	METAP1	0.178074	1.06195	2.36407	0.0234824	0.863885	-3.3623
cg20328328	CALM1	-0.117648	-5.01992	-2.36338	0.0235201	0.863885	-3.36327
cg18995088	CXCL14	0.189688	-4.99796	2.36314	0.0235332	0.863885	-3.36361
cg18671950	FBN1	0.317374	-4.6405	2.36314	0.0235333	0.863885	-3.36361
cg08448040	HDAC11	0.165664	-4.90395	2.36287	0.0235479	0.863885	-3.36399
cg04940515	RABGGTB	0.194001	-4.07463	2.36232	0.0235785	0.863885	-3.36478
cg26815229	CYP2J2	-0.22081	-2.1878	-2.36141	0.0236287	0.863885	-3.36608
cg25182523	C1orf24	-0.174892	1.68825	-2.36085	0.0236592	0.863885	-3.36687
cg20616836	AES	0.160031	3.76548	2.35957	0.0237302	0.863885	-3.36869
cg16925486	RPS6	-0.156858	-4.28758	-2.35951	0.0237333	0.863885	-3.36877
cg06236748	INPPL1	0.243574	-3.9457	2.35891	0.0237664	0.863885	-3.36962
cg07081888	NALP4	0.233349	4.13666	2.35881	0.023772	0.863885	-3.36976
cg15654964	BSDC1	0.156761	-3.20078	2.3578	0.0238283	0.863885	-3.3712
cg04127255	PSG2	0.179383	2.93636	2.3575	0.023845	0.863885	-3.37163
cg11688990	CEP76	0.149943	2.67776	2.35722	0.0238605	0.863885	-3.37203
cg08981777	ELSPBP1	0.264881	0.848189	2.35689	0.0238788	0.863885	-3.37249
cg14063008	DAB2IP	-0.164712	-4.7146	-2.35669	0.0238896	0.863885	-3.37277
cg21508214	IFT80	-0.155658	-5.36459	-2.35535	0.0239643	0.863885	-3.37467
cg15752043	NANOS1	0.299148	-4.98309	2.35489	0.0239902	0.863885	-3.37533
cg17965019	HIST1H3J	0.136619	-4.23682	2.35461	0.0240058	0.863885	-3.37572
cg00063144	KRTHA1	0.14092	2.15298	2.35363	0.0240605	0.863885	-3.37711
cg07640473	SEMA3F	0.242456	-3.86882	2.35269	0.0241131	0.863885	-3.37844
cg09597465	SLC15A4	0.239337	-4.30459	2.35208	0.0241474	0.863885	-3.37931
cg15284635	SLC6A11	0.241684	-0.428899	2.35206	0.0241486	0.863885	-3.37934
cg00877964	SLC1A4	-0.174606	-4.42433	-2.35192	0.0241565	0.863885	-3.37953
cg22392276	CKB	0.212366	-3.9903	2.35144	0.0241834	0.863885	-3.38021
cg24098302	CTDSPL2	-0.204674	-4.02657	-2.35097	0.02421	0.863885	-3.38088
cg15692239	ALDOC	0.151053	-5.18596	2.35089	0.0242143	0.863885	-3.38099
cg16042149	NEFH	0.329126	-2.87384	2.34909	0.0243162	0.865415	-3.38354
cg24736099	PLCB4	0.166802	1.53277	2.34815	0.0243691	0.865415	-3.38487
cg00245878	H-plk	0.162092	2.18547	2.34808	0.0243734	0.865415	-3.38498
cg06220235	SOCS1	0.284421	-4.69979	2.34791	0.0243827	0.865415	-3.38521
cg06336792	CREM	0.153416	-5.1688	2.34656	0.0244592	0.866092	-3.38712
cg15896447	CHMP4A	0.189505	2.45623	2.3462	0.0244797	0.866092	-3.38763
cg04230060	SUSD1	0.331603	0.614707	2.34592	0.024496	0.866092	-3.38803
cg17286491	CEP350	-0.177643	-4.08186	-2.34509	0.0245431	0.866644	-3.3892
cg21223353	ANGPTL7	0.150599	2.6325	2.34137	0.024756	0.868483	-3.39446
cg19756611	DACH1	-0.183401	-3.57884	-2.33949	0.0248643	0.868483	-3.39711
cg10221501	CMTM1	0.225981	3.45167	2.33947	0.0248654	0.868483	-3.39714
cg21179457	INSM2	-0.146763	-4.63359	-2.33935	0.024872	0.868483	-3.3973
cg23964386	LTB4DH	-0.349445	-2.28716	-2.33856	0.0249178	0.868483	-3.39842
cg04123409	SDS	-0.32499	-1.278	-2.33807	0.0249464	0.868483	-3.39912
cg12815142	SPAG7	0.156191	1.88369	2.33772	0.0249662	0.868483	-3.3996
cg16937611	SERPINA5	0.192189	1.85588	2.3375	0.0249789	0.868483	-3.39991
cg26239051	EHBP1	-0.172561	-4.28764	-2.33729	0.0249912	0.868483	-3.40021
cg05300132	EXDL2	0.180577	2.98168	2.3371	0.0250023	0.868483	-3.40048
cg01584473	MUC17	0.157297	1.84508	2.33689	0.0250142	0.868483	-3.40077
cg04545159	FIGF	0.194842	0.912208	2.33501	0.0251237	0.868483	-3.40343
cg00449941	SPAG5	0.10241	-4.73238	2.33435	0.0251624	0.868483	-3.40436
cg22479947	CARS	0.204472	-4.83143	2.33416	0.0251733	0.868483	-3.40463
cg06454084	MGC15476	0.204192	1.31692	2.33366	0.0252023	0.868483	-3.40533
cg16964535	DNAJC5G	0.175455	3.82845	2.33345	0.0252145	0.868483	-3.40562
cg03234661	SLC10A1	0.23447	2.27671	2.33328	0.0252244	0.868483	-3.40586
cg21972382	RSNL2	-0.215163	-3.2709	-2.33319	0.02523	0.868483	-3.406
cg01729862	MRPS34	-0.155227	-4.48689	-2.33309	0.0252359	0.868483	-3.40614
cg14477619	NPC1L1	0.169882	2.6059	2.33242	0.0252751	0.868483	-3.40708
cg14013300	XBP1	-0.142035	-4.8577	-2.33233	0.0252802	0.868483	-3.40721
cg08095532	PSMA4	0.172868	2.89995	2.3322	0.025288	0.868483	-3.40739
cg09558502	OVGP1	-0.302248	-0.884418	-2.33133	0.025339	0.869152	-3.40862
cg17161537	MRPL12	0.16338	-5.08141	2.33069	0.0253765	0.869315	-3.40952
cg22937804	MGC44505	-0.271246	0.996702	-2.32915	0.0254668	0.869315	-3.41168
cg01479232	C20orf54	-0.332754	0.959333	-2.32844	0.0255091	0.869315	-3.41269
cg26738080	TNNC1	0.182114	1.67367	2.32766	0.0255548	0.869315	-3.41378
cg02620769	CCDC65	0.190734	-5.00153	2.3273	0.0255761	0.869315	-3.41428
cg00101227	MPZ	0.11336	2.36941	2.32723	0.0255805	0.869315	-3.41439
cg16978070	FLJ39370	-0.124556	-4.86125	-2.32717	0.025584	0.869315	-3.41447
cg03113824	FLJ32926	0.192393	2.43997	2.32697	0.0255959	0.869315	-3.41475
cg17267907	DEFA1	0.425184	0.893402	2.32474	0.0257282	0.869595	-3.41789
cg10058540	DCTN2	-0.168365	-3.96499	-2.32408	0.0257673	0.869595	-3.41881
cg13302823	SCRT1	0.23151	-1.14354	2.32354	0.0257996	0.869595	-3.41957
cg27318281	C18orf37	0.143376	2.3917	2.3234	0.0258078	0.869595	-3.41977
cg04884732	MTERFD2	-0.143963	-4.31329	-2.32137	0.0259293	0.869595	-3.42262
cg15819853	MFHAS1	-0.148308	-4.48224	-2.32117	0.025941	0.869595	-3.42289
cg07103493	SLC27A6	0.39607	-3.63719	2.32099	0.0259518	0.869595	-3.42315
cg11903096	PPP2R5C	-0.169523	-2.97298	-2.31992	0.0260163	0.869595	-3.42466
cg20707345	ACD	0.212567	4.42297	2.31982	0.026022	0.869595	-3.42479
cg05372736	PRAMEF1	0.228328	0.754568	2.31952	0.0260401	0.869595	-3.42521
cg03490200	A2ML1	0.130884	2.91346	2.31946	0.026044	0.869595	-3.4253
cg08434234	DGKI	-0.197086	-4.27708	-2.31873	0.0260881	0.869595	-3.42633
cg27495908	C9orf79	-0.265435	2.08194	-2.3183	0.0261135	0.869595	-3.42692
cg26135325	LCE3A	-0.468591	-1.46761	-2.31827	0.0261156	0.869595	-3.42697
cg06148264	SERPINB1	-0.216017	-4.08953	-2.31803	0.02613	0.869595	-3.42731
cg01242619	PLEC1	-0.162907	-3.15413	-2.31754	0.0261599	0.869595	-3.428
cg14904464	NELL2	-0.153287	-4.69614	-2.31651	0.0262216	0.869595	-3.42944
cg16479674	ZNF672	-0.183506	-4.54333	-2.31613	0.0262451	0.869595	-3.42998
cg17572572	ATPBD1B	-0.154839	-5.46723	-2.31602	0.0262517	0.869595	-3.43013
cg13464062	RP9	0.267514	-4.21919	2.31579	0.0262655	0.869595	-3.43045
cg07118638	THEX1	-0.150845	-4.32109	-2.3146	0.0263379	0.869595	-3.43212
cg18705301	NDUFAF1	-0.329464	0.812979	-2.31433	0.0263542	0.869595	-3.4325
cg12266024	DRCTNNB1A	-0.138562	-4.98316	-2.31369	0.0263929	0.869595	-3.43339
cg03591238	ZNHIT2	-0.245774	-1.17225	-2.31356	0.026401	0.869595	-3.43358
cg26628634	NME7	0.10611	-3.76289	2.31278	0.0264483	0.869595	-3.43467
cg13833831	MATK	0.191281	2.86344	2.31266	0.0264554	0.869595	-3.43483
cg02214188	BDH2	-0.239097	-0.811393	-2.31173	0.0265127	0.869595	-3.43614
cg07465864	YTHDC2	0.244822	-1.28714	2.31087	0.0265649	0.869595	-3.43734
cg21347412	STAP2	0.158057	2.79202	2.31046	0.02659	0.869595	-3.43791
cg12061236	AKAP12	0.194303	-2.29607	2.30931	0.026661	0.869595	-3.43953
cg13044223	RPS8	-0.133962	-4.01848	-2.30896	0.0266824	0.869595	-3.44002
cg06005644	UBE2D2	0.166931	-5.26555	2.30802	0.0267404	0.869595	-3.44134
cg00426056	CUTA	0.140042	-4.87091	2.30756	0.0267683	0.869595	-3.44197
cg10553028	CMTM8	0.167085	-3.81428	2.30754	0.0267696	0.869595	-3.442
cg11109684	RAB10	-0.13593	-5.42539	-2.30728	0.0267858	0.869595	-3.44237
cg18383160	C14orf24	0.197151	-4.27396	2.30586	0.0268734	0.869595	-3.44435
cg11459822	TADA1L	-0.132526	-4.42597	-2.30487	0.0269348	0.869595	-3.44574
cg24595957	PARP2	-0.166545	-5.10486	-2.30484	0.0269363	0.869595	-3.44577
cg11730961	SFPQ	0.220143	-4.05725	2.30484	0.0269368	0.869595	-3.44579
cg06466479	RAD1	0.141175	2.93332	2.30386	0.0269975	0.869595	-3.44715
cg12265604	HAS3	-0.156786	-3.83695	-2.3033	0.0270321	0.869595	-3.44793
cg07773642	PSMD7	0.142934	-4.20489	2.3028	0.0270634	0.869595	-3.44863
cg03792199	HIBADH	0.12766	-4.85818	2.30264	0.0270735	0.869595	-3.44886
cg18611245	ZGPAT	-0.381421	-3.60862	-2.30225	0.0270975	0.869595	-3.4494
cg18399321	MGAT3	0.247695	-4.73265	2.30125	0.0271596	0.869595	-3.45079
cg25192419	DOCK5	-0.219231	-4.75359	-2.30109	0.0271697	0.869595	-3.45101
cg21643045	CCL20	0.193992	2.95949	2.30078	0.0271894	0.869595	-3.45145
cg18601293	C13orf10	0.161951	-4.09527	2.29996	0.0272409	0.869595	-3.4526
cg14781919	GSG2	0.197361	-5.05194	2.29933	0.0272802	0.869595	-3.45348
cg04006554	ENPP5	0.14079	-5.45726	2.29925	0.0272849	0.869595	-3.45358
cg20259398	CDCA7L	0.21183	-4.57033	2.29877	0.0273153	0.869595	-3.45426
cg19257200	SOX10	0.177969	2.05726	2.29875	0.0273167	0.869595	-3.45429
cg08287471	NEK6	-0.216071	-2.52424	-2.29866	0.0273222	0.869595	-3.45441
cg05593325	GALNT12	-0.148555	-2.16193	-2.29789	0.0273704	0.869595	-3.45548
cg20957193	ZNRF1	-0.136566	-4.51308	-2.29751	0.0273943	0.869595	-3.45601
cg02335804	TCF2	-0.176194	-3.887	-2.29744	0.0273986	0.869595	-3.45611
cg21612046	ZNF550	-0.13011	-4.30846	-2.29666	0.0274481	0.869595	-3.4572
cg23062876	DBT	-0.152871	-3.53715	-2.29626	0.0274729	0.869595	-3.45775
cg07595113	MYBL1	-0.146824	-4.18095	-2.29509	0.0275473	0.869595	-3.45939
cg14465910	GTPBP2	-0.151353	-4.88696	-2.29506	0.0275488	0.869595	-3.45943
cg20162146	MCM5	0.219495	1.88653	2.29506	0.027549	0.869595	-3.45943
cg04185893	PTBP2	0.201604	-5.02256	2.2949	0.0275591	0.869595	-3.45965
cg16353836	SAFB	0.150197	-4.93647	2.29372	0.0276338	0.869763	-3.4613
cg24136586	ATG10	-0.154483	-4.17045	-2.29279	0.027693	0.869763	-3.46259
cg13216088	PSMD1	-0.147877	-4.67477	-2.29182	0.0277544	0.869763	-3.46394
cg05341115	HYAL4	0.204901	1.20049	2.29114	0.0277981	0.869763	-3.46489
cg06496654	TAS2R7	0.197899	1.6511	2.29048	0.0278402	0.869763	-3.46581
cg08709276	APOBEC2	0.173793	2.79805	2.28982	0.0278822	0.869763	-3.46673
cg13278334	FLJ20643	-0.236774	-3.92658	-2.28923	0.0279199	0.869763	-3.46755
cg05905876	SEC11L1	-0.177577	-4.62657	-2.28902	0.0279336	0.869763	-3.46784
cg10578779	ZBTB37	0.181325	-3.96326	2.28823	0.0279843	0.869763	-3.46894
cg14667033	TMEM2	-0.1298	-4.22065	-2.28755	0.0280274	0.869763	-3.46988
cg12126786	SCAMP1	-0.118269	-5.65334	-2.28716	0.0280525	0.869763	-3.47042
cg25422943	PCDH9	0.292521	-5.49595	2.28711	0.0280559	0.869763	-3.4705
cg11613875	C9orf72	0.16894	-4.66947	2.28692	0.028068	0.869763	-3.47076
cg02101486	DLX5	-0.208531	-2.80573	-2.28632	0.0281065	0.869763	-3.47159
cg19744131	PRUNE	0.138325	-4.88458	2.28627	0.0281097	0.869763	-3.47166
cg13873733	MASA	-0.140384	-2.685	-2.2862	0.0281148	0.869763	-3.47177
cg08441170	MYO3A	0.644578	-3.09341	2.28598	0.0281289	0.869763	-3.47207
cg10246296	CLCN4	0.182532	-3.30783	2.28593	0.0281322	0.869763	-3.47214
cg20415809	ITGA4	0.222556	-3.35628	2.28439	0.0282312	0.871846	-3.47427
cg14961385	SPAG4	-0.133281	-3.96172	-2.28365	0.028279	0.872347	-3.4753
cg12014368	MRAP	-0.207364	0.841386	-2.28306	0.0283176	0.87238	-3.47613
cg22781236	UBL3	0.110817	-5.41768	2.28266	0.0283433	0.87238	-3.47668
cg16101572	ZNF219	-0.17399	-4.74309	-2.28031	0.0284962	0.876109	-3.47994
cg03140978	C1orf201	0.165374	2.77401	2.27888	0.0285894	0.877432	-3.48192
cg26113512	VILL	0.143535	-5.51343	2.27801	0.0286466	0.877432	-3.48313
cg08315187	PERP	-0.141827	-4.25295	-2.27776	0.0286631	0.877432	-3.48348
cg25107903	SPAG11	-0.200996	0.12803	-2.27719	0.0287004	0.877432	-3.48427
cg00436282	STATH	0.166908	1.86061	2.2763	0.0287589	0.877432	-3.48551
cg06088032	ZMYND10	0.300707	-4.2369	2.27599	0.0287791	0.877432	-3.48593
cg08816248	SYNJ2BP	-0.149354	-3.77365	-2.27589	0.0287856	0.877432	-3.48607
cg01656470	ZIM2	0.233258	1.17768	2.27428	0.0288916	0.877432	-3.4883
cg17625032	NOD27	-0.199106	1.95256	-2.27373	0.0289282	0.877432	-3.48907
cg05961827	UGT1A7	0.152841	2.49853	2.27368	0.0289312	0.877432	-3.48913
cg16486059	C1orf135	0.167253	-4.8849	2.27352	0.0289421	0.877432	-3.48936
cg02305723	SNRPN	0.442575	0.281515	2.27295	0.0289798	0.877432	-3.49015
cg25711779	EFEMP1	0.222105	-2.10963	2.27293	0.0289807	0.877432	-3.49017
cg14776962	HIST1H2BH	-0.209311	-2.38779	-2.27264	0.0290006	0.877432	-3.49058
cg05362669	PTPRG	0.242784	-3.58694	2.27239	0.0290165	0.877432	-3.49091
cg07520161	TMTC3	-0.208291	-4.67442	-2.26963	0.0292002	0.880024	-3.49474
cg23326197	CYP3A4	-0.161749	1.05027	-2.26952	0.0292074	0.880024	-3.49489
cg22857604	RASSF5	-0.347253	-4.12127	-2.26914	0.029233	0.880024	-3.49542
cg02579736	FANCD2	0.209928	-3.6585	2.26682	0.0293879	0.880024	-3.49862
cg21615663	MGC35048	0.129926	2.99679	2.26502	0.0295092	0.880024	-3.50112
cg01483882	TP53INP2	-0.124463	-5.5758	-2.26482	0.0295225	0.880024	-3.50139
cg13496838	PAX3	-0.162857	-3.4676	-2.26457	0.0295393	0.880024	-3.50174
cg06161738	GALNT11	0.149017	-5.36503	2.26449	0.0295448	0.880024	-3.50185
cg14129786	MGMT	-0.182268	2.14369	-2.26273	0.0296634	0.880024	-3.50428
cg23042138	HYPB	0.185192	2.04951	2.26251	0.029678	0.880024	-3.50457
cg24471555	RAI16	-0.123316	3.41106	-2.26159	0.0297406	0.880024	-3.50585
cg17618092	RBM14	0.141698	-5.09578	2.26124	0.029764	0.880024	-3.50633
cg04297093	KRTAP19-3	0.147954	3.29054	2.26114	0.0297713	0.880024	-3.50648
cg01651364	FLJ23518	-0.16522	-4.08227	-2.26046	0.029817	0.880024	-3.50741
cg07408740	OGDH	0.184895	0.338111	2.26022	0.0298337	0.880024	-3.50775
cg09421020	MEF2B	0.210667	-3.10319	2.26002	0.029847	0.880024	-3.50802
cg11422541	ADCY6	-0.175508	-3.85072	-2.25976	0.029865	0.880024	-3.50838
cg04200765	SDFR1	0.154069	-5.05886	2.25907	0.0299115	0.880024	-3.50932
cg13271951	FAM57B	0.260142	-0.799961	2.25894	0.0299205	0.880024	-3.50951
cg25705900	RNF144	-0.161795	-4.30761	-2.25868	0.0299379	0.880024	-3.50986
cg20897667	PEG3	0.115443	0.0993991	2.2579	0.0299915	0.880024	-3.51094
cg24693368	KCNJ3	0.299389	-3.33594	2.25751	0.0300178	0.880024	-3.51147
cg26530497	TEB1	0.196562	2.761	2.2566	0.0300805	0.880024	-3.51274
cg12562500	CLPP	0.233676	-4.99179	2.25619	0.0301086	0.880024	-3.5133
cg10394139	CRLF3	-0.181467	-3.64639	-2.25601	0.030121	0.880024	-3.51355
cg22748452	SRXN1	-0.339851	0.160661	-2.25594	0.0301253	0.880024	-3.51364
cg07962315	C9orf95	-0.332313	-1.24227	-2.25543	0.0301606	0.880024	-3.51435
cg16518291	ZNF272	-0.177878	-5.10652	-2.25497	0.0301918	0.880024	-3.51497
cg22024876	KBTBD3	-0.161064	-5.2825	-2.25463	0.0302154	0.880024	-3.51545
cg25229964	CNKSR1	0.117662	2.35346	2.25461	0.0302165	0.880024	-3.51547
cg24115593	FLJ20364	0.147693	-5.28025	2.25461	0.0302168	0.880024	-3.51547
cg08132931	ADD2	-0.161685	-4.63584	-2.25377	0.0302743	0.880024	-3.51662
cg18702197	HOXD3	-0.268683	-3.5157	-2.25288	0.030336	0.880024	-3.51786
cg10725344	UNQ1940	-0.145124	3.03611	-2.25273	0.0303462	0.880024	-3.51806
cg02060988	LASP1	-0.117793	-5.3827	-2.25248	0.0303633	0.880024	-3.5184
cg12388309	PAK7	0.291807	-4.25005	2.25244	0.0303663	0.880024	-3.51846
cg25013053	UNC45B	0.170509	1.60642	2.25186	0.0304063	0.880024	-3.51926
cg10714284	HLA-DMB	-0.140324	-4.40409	-2.25137	0.0304399	0.880024	-3.51993
cg00559473	AAAS	0.164426	-4.46486	2.25096	0.0304683	0.880024	-3.52049
cg23213170	FCMD	0.16334	-4.65496	2.25094	0.0304695	0.880024	-3.52052
cg16050784	ASPH	0.28117	-5.15755	2.25072	0.030485	0.880024	-3.52083
cg23938476	C6orf136	-0.145792	-5.2082	-2.2505	0.0305002	0.880024	-3.52113
cg14396117	MYR8	-0.28907	-0.155661	-2.24963	0.0305605	0.880024	-3.52232
cg23134520	ACOT8	-0.128561	-5.15441	-2.24925	0.0305868	0.880024	-3.52284
cg04172043	RELA	-0.149316	-5.31221	-2.24919	0.0305909	0.880024	-3.52292
cg19423196	MAT1A	-0.281985	-1.1771	-2.24859	0.0306331	0.880024	-3.52376
cg00943909	GNAS	0.250468	0.253731	2.24719	0.0307301	0.880024	-3.52567
cg21307697	EXOSC7	0.11218	-4.78397	2.24476	0.0309002	0.880024	-3.52901
cg02862153	CUTL1	0.162358	-4.18296	2.2446	0.0309113	0.880024	-3.52923
cg22123464	SLC8A2	-0.193734	-1.54781	-2.24401	0.0309532	0.880024	-3.53005
cg12097239	ARL8B	-0.159075	-3.96123	-2.24323	0.0310078	0.880024	-3.53112
cg27360003	NEURL	-0.166131	-5.02504	-2.24297	0.0310259	0.880024	-3.53147
cg07077459	PLAGL1	-0.103352	0.896258	-2.24224	0.0310774	0.880024	-3.53247
cg03969997	WBSCR27	-0.118832	-4.66812	-2.24176	0.0311111	0.880024	-3.53313
cg04518155	FLJ20534	-0.172694	-4.77906	-2.23973	0.0312546	0.880024	-3.53591
cg02171545	SNRPN	0.502342	-0.581569	2.23933	0.0312829	0.880024	-3.53646
cg26195577	C20orf3	0.305544	-2.87405	2.23881	0.0313198	0.880024	-3.53717
cg01939443	RGSL1	-0.217994	1.87068	-2.23697	0.0314505	0.880024	-3.53969
cg08324796	GPKOW	-0.383666	-2.05273	-2.23586	0.0315301	0.880024	-3.54122
cg23481221	TOMM34	0.152784	-4.64296	2.23572	0.0315401	0.880024	-3.54141
cg24105685	ECM2	0.188829	0.702649	2.23562	0.0315467	0.880024	-3.54154
cg27344326	DMRTC1	0.229458	1.69987	2.2353	0.03157	0.880024	-3.54199
cg10539418	CCND1	0.210821	-4.26186	2.23509	0.0315846	0.880024	-3.54227
cg14572111	SYT7	0.189329	-4.68812	2.23493	0.0315963	0.880024	-3.54249
cg03209127	B3GALNT2	0.161199	-5.11307	2.23458	0.0316214	0.880024	-3.54297
cg12680071	COX6B1	0.139822	-4.6804	2.23442	0.0316326	0.880024	-3.54319
cg02062650	HCFC1R1	-0.172028	-4.05268	-2.23351	0.0316982	0.880024	-3.54444
cg07366967	EXDL2	0.177338	1.82913	2.23325	0.0317169	0.880024	-3.5448
cg08876665	LTB4DH	0.186461	-4.59106	2.23273	0.0317539	0.880024	-3.5455
cg24046474	LRSAM1	-0.249053	-2.29137	-2.23218	0.0317935	0.880024	-3.54626
cg15484384	CEP63	-0.240429	1.21584	-2.23206	0.031802	0.880024	-3.54642
cg05554936	RAB3D	0.129763	-5.25042	2.23195	0.0318104	0.880024	-3.54658
cg19547629	MYRIP	0.262521	-4.81938	2.23183	0.031819	0.880024	-3.54674
cg03225779	COL27A1	0.220945	-1.88465	2.23176	0.0318236	0.880024	-3.54683
cg16899306	HLA-DQB2	0.526059	2.49721	2.23168	0.0318294	0.880024	-3.54694
cg08413153	SNX11	0.122811	-3.59447	2.23149	0.0318436	0.880024	-3.54721
cg12586262	ZNF160	-0.117337	-3.54767	-2.23069	0.0319009	0.880024	-3.54829
cg08623947	HCK	-0.160842	-5.05137	-2.23017	0.0319381	0.880024	-3.549
cg16382322	CENTD3	0.262306	-4.68688	2.22985	0.0319613	0.880024	-3.54944
cg03027037	NAPB	-0.185859	-3.88861	-2.22949	0.0319876	0.880024	-3.54994
cg06963844	FBXO6	-0.148084	-4.08594	-2.22909	0.0320161	0.880024	-3.55047
cg19584957	TTLL10	-0.22068	5.2542	-2.22728	0.0321478	0.880024	-3.55295
cg23681213	PNMA1	-0.21216	-4.22655	-2.22719	0.0321545	0.880024	-3.55308
cg18996334	C19orf15	0.138463	-4.94951	2.22714	0.0321579	0.880024	-3.55315
cg25411725	SLC22A13	0.129037	2.16705	2.2263	0.0322187	0.880024	-3.55429
cg09255666	ZNF281	-0.13336	-4.93515	-2.22592	0.0322462	0.880024	-3.5548
cg24999924	C20orf20	-0.177512	-4.06715	-2.22561	0.0322691	0.880024	-3.55523
cg23813564	MAGEC2	0.225616	3.49268	2.22555	0.0322734	0.880024	-3.55531
cg23743114	CCL15	-0.144882	1.38714	-2.22544	0.0322818	0.880024	-3.55547
cg18152517	LOC346673	-0.160055	3.4233	-2.22532	0.0322903	0.880024	-3.55563
cg04737405	OR12D2	0.205041	1.34399	2.22526	0.0322947	0.880024	-3.55571
cg25533361	EIF3S9	-0.165062	-4.58554	-2.22525	0.0322954	0.880024	-3.55572
cg09027725	COX4I2	0.162218	2.41575	2.22456	0.0323461	0.880024	-3.55667
cg08620270	NUP153	-0.1378	-5.23971	-2.22444	0.0323546	0.880024	-3.55683
cg03251857	PPAPDC3	0.154135	2.44213	2.22442	0.0323558	0.880024	-3.55685
cg20345840	SLC2A1	0.174055	-4.66787	2.22364	0.0324134	0.880024	-3.55793
cg21566550	BMPR2	0.194609	-5.3844	2.22358	0.0324176	0.880024	-3.55801
cg00427635	TBC1D21	-0.157751	-1.44706	-2.2234	0.0324305	0.880024	-3.55825
cg03777405	NFE2L1	-0.147539	-4.40388	-2.22317	0.0324476	0.880024	-3.55857
cg12975220	MEIS1	-0.160456	-5.182	-2.22284	0.0324712	0.880024	-3.55901
cg00273124	NOLA2	0.162703	2.62751	2.22273	0.0324799	0.880024	-3.55917
cg26209058	EIF5A2	0.147595	-4.826	2.22197	0.0325357	0.880024	-3.5602
cg23234510	APTX	-0.134386	-4.81724	-2.22114	0.0325962	0.880024	-3.56133
cg08594695	AQP4	0.116982	2.0132	2.22112	0.0325981	0.880024	-3.56136
cg14919562	RAD23B	0.179816	-5.35022	2.2211	0.0325995	0.880024	-3.56139
cg16351184	C9orf112	0.154038	-5.53002	2.22023	0.0326635	0.880024	-3.56257
cg10356463	ITIH1	0.151903	2.34656	2.21838	0.0328001	0.880024	-3.5651
cg19252175	FLJ20035	-0.246824	-3.10122	-2.21789	0.032836	0.880024	-3.56576
cg21656748	SCARB2	-0.157116	-5.12358	-2.21728	0.032881	0.880024	-3.56659
cg13614083	KCNAB2	0.199296	1.79103	2.21691	0.0329086	0.880024	-3.56709
cg19939627	MRPS34	0.1554	-4.48278	2.21665	0.0329281	0.880024	-3.56745
cg15590780	USH2A	-0.311877	0.578894	-2.21662	0.0329301	0.880024	-3.56749
cg20163288	GJA7	-0.149584	-4.56351	-2.21581	0.0329902	0.880024	-3.56859
cg23988310	SCG2	0.144728	-3.55149	2.21566	0.0330012	0.880024	-3.56879
cg00233307	MAP4K1	-0.214947	-4.48311	-2.2154	0.0330207	0.880024	-3.56915
cg12955127	ATP5F1	0.172871	1.39085	2.21528	0.0330295	0.880024	-3.56931
cg24995798	C10orf63	-0.125598	-4.52549	-2.21511	0.0330425	0.880024	-3.56954
cg05045528	GPR107	-0.121574	-4.32945	-2.21479	0.0330661	0.880024	-3.56998
cg14704941	CSRP3	-0.168169	3.55265	-2.21449	0.0330883	0.880024	-3.57038
cg11328149	LY6G6C	0.174861	2.01476	2.21401	0.0331245	0.880024	-3.57104
cg09384159	TUBE1	-0.152723	-5.01817	-2.21383	0.0331378	0.880024	-3.57128
cg05120715	UGCG	-0.144812	-4.61847	-2.2133	0.0331777	0.880024	-3.57201
cg00853068	FMNL1	-0.177377	-3.25704	-2.21329	0.0331779	0.880024	-3.57201
cg09688546	GLRB	0.65234	-3.3066	2.21241	0.033244	0.880024	-3.57322
cg23398385	PIK3R4	0.132008	-3.0177	2.21196	0.0332778	0.880024	-3.57383
cg23628240	MLR2	-0.139416	-4.86013	-2.2115	0.0333124	0.880024	-3.57446
cg22637834	AKT3	0.135334	3.18543	2.21076	0.033368	0.880024	-3.57546
cg22763181	YY1	-0.192924	-4.26045	-2.21068	0.0333733	0.880024	-3.57556
cg00895324	PCP4	0.168459	0.961576	2.21052	0.033386	0.880024	-3.57579
cg18289156	FLJ37357	0.294065	-3.86542	2.21019	0.0334102	0.880024	-3.57623
cg12082568	CITED2	-0.128614	-4.59021	-2.20989	0.0334331	0.880024	-3.57664
cg03243700	WDR5	-0.133741	-5.07382	-2.2082	0.0335604	0.880024	-3.57894
cg06713098	IGFBP3	0.558556	-3.49209	2.20743	0.0336185	0.880024	-3.57998
cg00011459	PMM2	-0.172723	3.24613	-2.20629	0.0337045	0.880024	-3.58152
cg03626672	CMKOR1	-0.29632	0.0790754	-2.20557	0.0337595	0.880024	-3.58251
cg02358804	ZNF146	-0.133171	3.7425	-2.20548	0.0337659	0.880024	-3.58262
cg21755709	C21orf124	-0.201458	0.714985	-2.20543	0.0337703	0.880024	-3.5827
cg06245154	ERCC2	0.20849	-3.83974	2.20482	0.033816	0.880024	-3.58352
cg02875404	VN1R1	0.116934	2.91387	2.20473	0.0338227	0.880024	-3.58364
cg17589341	SLC14A1	-0.375318	-0.18024	-2.20345	0.0339204	0.880024	-3.58538
cg24499839	DISC1	0.162812	-4.2058	2.20299	0.0339552	0.880024	-3.586
cg07348311	IFIH1	-0.14359	-4.28719	-2.20282	0.0339684	0.880024	-3.58623
cg17788832	PSKH2	-0.184493	-1.29296	-2.20208	0.0340253	0.880024	-3.58724
cg21215336	LRRC8E	0.226469	-1.7865	2.20206	0.0340262	0.880024	-3.58726
cg11635563	PIG38	0.145689	1.56468	2.20179	0.0340474	0.880024	-3.58763
cg05800321	LY6D	-0.241965	3.03046	-2.20163	0.0340596	0.880024	-3.58785
cg05249393	LDLR	0.153814	-3.15198	2.20115	0.0340961	0.880024	-3.5885
cg04123507	KRTHB6	0.185826	3.51102	2.20043	0.0341512	0.880024	-3.58947
cg20831492	BET1	-0.157344	-3.53498	-2.20028	0.0341627	0.880024	-3.58968
cg22349489	HIST1H2AH	0.161136	-3.72737	2.19872	0.0342823	0.880024	-3.59178
cg22340747	GATM	0.149705	1.67393	2.19857	0.0342941	0.880024	-3.59199
cg15993674	PRNP	0.177425	-5.15433	2.19772	0.0343594	0.880024	-3.59314
cg22428102	FLJ30277	-0.26609	-5.44747	-2.19731	0.034391	0.880024	-3.59369
cg13447818	FLG	0.134585	1.98179	2.19726	0.0343947	0.880024	-3.59376
cg10732834	KIAA1632	0.191383	1.44398	2.19691	0.034422	0.880024	-3.59424
cg22234962	C1orf104	0.180472	-1.4767	2.19636	0.0344644	0.880024	-3.59498
cg16597172	MYCN	0.147418	-4.70083	2.19578	0.0345095	0.880024	-3.59577
cg08687901	HIST1H4E	-0.122387	-5.5358	-2.19557	0.0345254	0.880024	-3.59605
cg13283942	C1orf77	0.163557	-4.93763	2.19513	0.0345596	0.880024	-3.59665
cg15143643	FBLN1	-0.158634	3.34359	-2.1951	0.0345616	0.880024	-3.59668
cg11206763	FAM62A	-0.145692	-5.11649	-2.19499	0.0345702	0.880024	-3.59683
cg13992856	FLOT2	0.146406	-3.42543	2.19472	0.0345917	0.880024	-3.5972
cg19481811	UGT2B17	-0.248508	0.107949	-2.19427	0.0346262	0.880024	-3.59781
cg08082692	GALNAC4S-6ST	0.222056	1.45693	2.19411	0.0346388	0.880024	-3.59803
cg26891849	LSM11	0.300882	-4.89899	2.19201	0.0348022	0.880024	-3.60086
cg09207718	CYP1A2	0.225945	2.65031	2.19189	0.0348112	0.880024	-3.60102
cg16509658	GABRB2	0.166627	-4.69401	2.19176	0.0348216	0.880024	-3.6012
cg22223602	CBL	-0.166354	-4.95336	-2.19139	0.0348502	0.880024	-3.6017
cg23820285	PIP5K2A	0.182305	-5.53857	2.19087	0.0348909	0.880024	-3.6024
cg17009433	GLDC	0.227623	-4.1161	2.19065	0.0349081	0.880024	-3.6027
cg15777570	CCL27	0.15124	2.6775	2.19004	0.0349557	0.880024	-3.60352
cg01775265	RP11-49G10.8	0.320514	-0.00207907	2.19001	0.0349582	0.880024	-3.60356
cg12471156	RBM16	-0.146823	-5.4101	-2.18969	0.0349831	0.880024	-3.60399
cg07780979	AHRR	-0.215572	4.41128	-2.18954	0.0349949	0.880024	-3.60419
cg00893636	EPM2AIP1	-0.150058	-4.49007	-2.18933	0.0350112	0.880024	-3.60447
cg10301990	UBXD6	-0.136417	-4.04825	-2.18882	0.0350516	0.880024	-3.60517
cg23838531	TTC19	-0.179938	-4.61712	-2.18873	0.0350582	0.880024	-3.60528
cg22429822	RAB3B	0.194737	-5.69151	2.18766	0.0351426	0.880024	-3.60673
cg10198932	C21orf129	0.174803	0.783983	2.18744	0.0351597	0.880024	-3.60703
cg02453591	FARSLB	0.140279	-3.49349	2.18733	0.0351688	0.880024	-3.60718
cg26301908	SOCS1	-0.109956	-4.59705	-2.18732	0.035169	0.880024	-3.60719
cg07580475	SEMA3B	0.154216	2.48874	2.18702	0.0351928	0.880024	-3.60759
cg24300924	C18orf43	-0.166577	-4.95912	-2.18687	0.0352046	0.880024	-3.6078
cg12331389	RBP4	0.346536	-4.44616	2.1862	0.0352573	0.880024	-3.6087
cg24041977	CERK	-0.165418	-4.23572	-2.18541	0.0353197	0.880024	-3.60976
cg20162599	DNAJC4	0.134546	1.79827	2.18529	0.0353291	0.880024	-3.60992
cg07038617	ABCF2	0.121156	-4.90452	2.18527	0.0353309	0.880024	-3.60996
cg19987840	NUDT6	0.128674	-4.87895	2.18519	0.0353369	0.880024	-3.61006
cg13543096	GDPD3	0.167915	4.73407	2.18514	0.0353413	0.880024	-3.61013
cg03972838	FLJ20232	-0.121364	0.830338	-2.18489	0.0353607	0.880024	-3.61046
cg23262918	OSBPL8	-0.13685	-4.299	-2.18488	0.035362	0.880024	-3.61049
cg25443975	BRSK1	-0.127281	3.62715	-2.18482	0.0353667	0.880024	-3.61057
cg16604136	CDCA1	0.147146	-4.65356	2.18464	0.0353809	0.880024	-3.61081
cg12781395	SNW1	-0.164206	-3.79535	-2.18428	0.0354091	0.880024	-3.61129
cg15846718	COX7A2	0.169786	-3.69965	2.18344	0.0354753	0.880024	-3.61242
cg19350340	ASPM	-0.236364	-1.74067	-2.18292	0.0355167	0.880024	-3.61312
cg21122774	SARDH	-0.195397	2.39442	-2.1829	0.0355189	0.880024	-3.61316
cg20612559	SKIP	-0.172517	-4.40066	-2.18289	0.0355194	0.880024	-3.61316
cg22679120	SNX8	0.171439	0.567701	2.18268	0.0355363	0.880024	-3.61345
cg17293641	TNFRSF11B	0.187908	-5.45431	2.18257	0.0355448	0.880024	-3.61359
cg04267184	GNRH2	0.171094	2.56723	2.18222	0.0355722	0.880024	-3.61406
cg24924779	KCNG1	0.271275	-3.70323	2.18211	0.0355811	0.880024	-3.61421
cg04155026	TSNAXIP1	-0.127167	-4.20896	-2.18166	0.0356168	0.880024	-3.61481
cg27003571	GTDC1	0.186874	1.10945	2.18046	0.0357123	0.880024	-3.61643
cg19560758	ERRFI1	0.408933	-3.60373	2.18045	0.0357133	0.880024	-3.61644
cg09458170	ATXN3	-0.136442	-4.93405	-2.18043	0.0357154	0.880024	-3.61648
cg09068492	CALCA	0.200213	-2.92766	2.18019	0.0357339	0.880024	-3.61679
cg17598875	C14orf133	0.13282	-3.77508	2.18012	0.0357396	0.880024	-3.61689
cg06424894	SORD	-0.337194	-1.05667	-2.17775	0.0359294	0.883216	-3.62008
cg16116363	SH3GLB1	-0.141087	-5.08116	-2.1777	0.0359333	0.883216	-3.62015
cg02141570	LOC348840	0.157855	-0.318509	2.17676	0.0360087	0.884212	-3.62141
cg14733672	HMOX1	0.197763	-4.9405	2.1764	0.0360379	0.884212	-3.6219
cg12278770	C1orf90	-0.192816	2.55657	-2.17536	0.0361215	0.884296	-3.62329
cg04853383	C12orf49	-0.193993	-5.19324	-2.17498	0.0361518	0.884296	-3.6238
cg08383063	RB1	-0.135555	-4.41784	-2.17465	0.0361783	0.884296	-3.62424
cg04268405	CHST3	0.121773	2.84095	2.17369	0.0362558	0.884296	-3.62553
cg05606799	KISS1	0.14529	3.04403	2.17367	0.0362578	0.884296	-3.62556
cg17732521	RHOG	-0.131813	-3.98098	-2.17341	0.036279	0.884296	-3.62591
cg21182322	POU2F1	0.103076	-4.59661	2.17326	0.0362909	0.884296	-3.62611
cg20673611	TM7SF3	0.154219	-3.828	2.17278	0.0363296	0.884296	-3.62675
cg08492707	IFNAR1	-0.140279	-4.66583	-2.17278	0.0363301	0.884296	-3.62676
cg05754589	CBX5	0.155852	-3.44566	2.17238	0.036362	0.884296	-3.62729
cg24599739	DDT	-0.217441	-4.94068	-2.17154	0.03643	0.884467	-3.62842
cg07393322	A4GALT	0.215596	-2.1679	2.17138	0.0364433	0.884467	-3.62864
cg00105470	C1orf35	-0.135578	-4.73088	-2.17104	0.0364713	0.884467	-3.6291
cg15765896	SPRYD3	-0.149557	-4.27184	-2.17044	0.0365197	0.884467	-3.6299
cg06901392	HSPH1	-0.21534	-4.79087	-2.17032	0.0365294	0.884467	-3.63006
cg22113807	FLJ13149	-0.225521	-2.84295	-2.16914	0.036626	0.886028	-3.63165
cg19947621	C9orf48	-0.247508	0.975168	-2.1671	0.0367923	0.887965	-3.63438
cg18860847	NR2E3	0.140208	1.95557	2.16627	0.0368603	0.887965	-3.63549
cg07561588	RNF139	0.150414	-5.11391	2.16594	0.0368873	0.887965	-3.63593
cg07177755	ERCC5	0.136415	-4.89902	2.1643	0.0370221	0.887965	-3.63812
cg19832597	GARS	0.150356	-4.46919	2.16387	0.0370573	0.887965	-3.6387
cg21309049	STK17A	-0.189391	-4.48004	-2.16376	0.0370666	0.887965	-3.63885
cg14617642	H2AFY2	-0.145986	-5.25456	-2.16368	0.0370731	0.887965	-3.63895
cg10158080	SOX5	0.167317	-4.48781	2.16342	0.0370951	0.887965	-3.63931
cg18282619	ZNF706	-0.149607	-4.11504	-2.16321	0.0371124	0.887965	-3.63959
cg16557944	GPX7	0.158086	-5.50321	2.162	0.037212	0.887965	-3.6412
cg02822723	TRIP13	-0.154797	-4.48151	-2.1614	0.0372618	0.887965	-3.64201
cg03312792	SEMG2	0.151524	2.35394	2.16054	0.037333	0.887965	-3.64316
cg22136753	CSRP2BP	0.157348	-3.97635	2.15984	0.0373908	0.887965	-3.64409
cg21096502	CHCHD2	-0.155337	-4.74675	-2.15967	0.0374052	0.887965	-3.64432
cg22472290	ZNF577	-0.331305	0.326687	-2.15901	0.03746	0.887965	-3.6452
cg18846362	CA12	0.161953	-4.77271	2.15884	0.0374745	0.887965	-3.64543
cg17838626	PHCA	-0.165807	-4.13161	-2.158	0.0375439	0.887965	-3.64655
cg23366119	CNDP2	-0.162007	-3.65126	-2.15795	0.037548	0.887965	-3.64661
cg16041611	SRF	0.522334	-4.18281	2.15769	0.03757	0.887965	-3.64697
cg07536920	RORB	-0.185529	-5.1182	-2.15759	0.0375783	0.887965	-3.6471
cg13581941	CDC23	0.140505	-5.65222	2.15726	0.0376055	0.887965	-3.64753
cg22432269	CYFIP1	0.195374	-5.32299	2.15698	0.037629	0.887965	-3.64791
cg06213598	ABCA9	0.218574	1.37626	2.15655	0.0376651	0.887965	-3.64849
cg00933411	DLC1	-0.34444	-0.38094	-2.15651	0.0376682	0.887965	-3.64854
cg03923277	TDG	-0.964057	-0.423337	-2.15626	0.0376895	0.887965	-3.64888
cg11208235	BCAR3	0.17687	-4.14723	2.15569	0.037737	0.887965	-3.64963
cg18679190	MFAP2	0.165195	3.4403	2.15551	0.0377525	0.887965	-3.64988
cg12686016	HOXA1	-0.132265	-3.84191	-2.15529	0.0377705	0.887965	-3.65017
cg26615830	MSX1	0.277057	-4.72171	2.15519	0.037779	0.887965	-3.6503
cg14356114	PAGE4	0.141291	3.32962	2.15479	0.0378127	0.887965	-3.65084
cg05385377	TMEM51	0.223648	-3.78502	2.15445	0.0378413	0.887965	-3.65129
cg24697682	SLC25A4	-0.152739	-5.40178	-2.15442	0.0378439	0.887965	-3.65134
cg24022829	EIF2AK2	0.192092	-5.62423	2.15433	0.0378513	0.887965	-3.65145
cg16090392	AFF1	0.202209	-4.27562	2.15346	0.0379248	0.887965	-3.65262
cg12683641	KLK14	0.385631	3.1777	2.15331	0.0379373	0.887965	-3.65282
cg24974130	RAD50	-0.119421	-4.60003	-2.15298	0.0379652	0.887965	-3.65326
cg16692761	TAF1B	-0.152385	-3.59428	-2.15292	0.0379697	0.887965	-3.65333
cg10196289	NSMAF	0.202953	-5.46549	2.15218	0.0380318	0.887965	-3.65432
cg18938204	EMILIN3	0.207862	-3.311	2.15186	0.0380593	0.887965	-3.65475
cg10503234	FSTL3	0.293833	-1.11098	2.15178	0.0380657	0.887965	-3.65485
cg21094154	TNFSF11	-0.167192	3.02092	-2.15142	0.0380962	0.887965	-3.65533
cg16612699	OR8B8	0.150902	2.51585	2.15093	0.0381381	0.887965	-3.65599
cg12821724	SLC23A2	0.141058	2.25272	2.14949	0.0382596	0.887965	-3.65791
cg11599505	C20orf102	0.29676	3.47586	2.14946	0.0382619	0.887965	-3.65794
cg08935243	CETN3	-0.153226	-4.73777	-2.14916	0.038288	0.887965	-3.65835
cg07675169	C20orf58	0.178207	-3.60672	2.14862	0.0383334	0.887965	-3.65907
cg25250998	GSTO2	0.147653	-3.88649	2.14851	0.0383431	0.887965	-3.65922
cg19353006	TUSC3	0.169319	3.08349	2.14792	0.0383928	0.887965	-3.66
cg12276904	H1FX	0.208619	-5.17992	2.14728	0.0384473	0.887965	-3.66085
cg17465827	TMEM34	-0.203701	-1.98498	-2.14712	0.0384608	0.887965	-3.66106
cg00415164	ALX4	-0.130563	-4.80839	-2.1471	0.038463	0.887965	-3.6611
cg20691408	FADS3	0.141124	-3.96323	2.14709	0.0384636	0.887965	-3.6611
cg14175438	FAM3C	-0.210901	-1.99535	-2.14704	0.0384677	0.887965	-3.66117
cg02317742	ATOH8	0.162034	-4.96044	2.14686	0.0384832	0.887965	-3.66141
cg13846682	C14orf147	0.157947	-3.6266	2.14663	0.0385027	0.887965	-3.66172
cg06090421	PPM1D	-0.149957	-4.44684	-2.14539	0.0386085	0.887965	-3.66336
cg16636110	ZNF264	0.239969	0.986862	2.14471	0.038667	0.887965	-3.66427
cg16387606	HIST2H4	-0.147751	-4.56451	-2.14453	0.0386819	0.887965	-3.66451
cg06388544	RHD	-0.46534	1.47385	-2.14435	0.0386979	0.887965	-3.66476
cg10035922	C1orf102	-0.165616	-4.00898	-2.14418	0.0387122	0.887965	-3.66498
cg18675600	PTP4A3	-0.219229	0.902074	-2.14362	0.0387603	0.887965	-3.66572
cg22334000	MGC35043	-0.181947	-3.76614	-2.14269	0.0388398	0.887965	-3.66696
cg19644162	TXNL4A	0.147243	-4.95819	2.1422	0.0388817	0.887965	-3.6676
cg18931895	ILKAP	0.151141	-4.64524	2.14198	0.0389007	0.887965	-3.6679
cg15403517	SRD5A2	0.502123	-1.03077	2.14187	0.0389102	0.887965	-3.66804
cg26516759	BMP7	0.200183	-3.66842	2.14	0.0390719	0.887965	-3.67054
cg18113270	MMP3	0.183723	2.61973	2.13941	0.0391229	0.887965	-3.67132
cg07671603	C7orf13	-0.168943	-4.53865	-2.13867	0.0391864	0.887965	-3.67229
cg16721202	SP4	-0.218347	-3.66062	-2.13848	0.0392035	0.887965	-3.67256
cg22474507	CINP	-0.138215	-4.51572	-2.13748	0.0392899	0.887965	-3.67388
cg23175281	ACTB	-0.219587	-5.37521	-2.13715	0.0393189	0.887965	-3.67432
cg17533847	CBX4	-0.137461	-5.18932	-2.13655	0.0393703	0.887965	-3.67511
cg00419564	S100A6	-0.1339	-4.38573	-2.13616	0.0394042	0.887965	-3.67562
cg02131399	LRP1	0.159365	-4.7104	2.13499	0.0395066	0.887965	-3.67718
cg19862344	RHAG	-0.147968	2.71815	-2.13482	0.0395214	0.887965	-3.67741
cg07625840	PRSS12	0.155274	-3.72161	2.13477	0.0395252	0.887965	-3.67747
cg13102585	RPIP8	0.220924	-2.51291	2.13452	0.0395474	0.887965	-3.6778
cg16193203	USP54	-0.178762	3.25211	-2.1344	0.0395583	0.887965	-3.67797
cg24552431	ATAD1	-0.125209	-4.71101	-2.13419	0.0395761	0.887965	-3.67824
cg21663580	PTK7	0.227047	-4.39835	2.13401	0.0395922	0.887965	-3.67848
cg21312148	LCE2D	-0.147096	2.2151	-2.13387	0.0396042	0.887965	-3.67867
cg15215114	C17orf61	-0.15377	-4.87513	-2.13379	0.0396109	0.887965	-3.67877
cg00518911	HOXA10	0.168796	0.908228	2.13369	0.0396203	0.887965	-3.67891
cg22960501	IKBKB	-0.158148	-4.7743	-2.13254	0.0397204	0.887965	-3.68043
cg02845923	C12orf26	-0.16673	2.99623	-2.13238	0.0397346	0.887965	-3.68064
cg08590939	OXCT1	-0.378996	-4.28172	-2.13238	0.0397351	0.887965	-3.68065
cg11646757	HIG2	0.113081	-4.8992	2.13226	0.0397449	0.887965	-3.6808
cg20203395	MGC33648	-0.212377	-2.76915	-2.13166	0.0397978	0.887965	-3.68159
cg15928132	CCKAR	-0.168354	3.46469	-2.13108	0.0398484	0.887965	-3.68236
cg16360444	ITGA7	0.361864	-3.42653	2.13038	0.0399101	0.887965	-3.68329
cg24172553	FLJ25660	0.163464	2.08441	2.13036	0.0399117	0.887965	-3.68331
cg04030848	GAL3ST1	-0.13896	1.50736	-2.12954	0.039984	0.887965	-3.6844
cg00601486	H1T2	0.179877	3.42193	2.12894	0.0400371	0.887965	-3.68519
cg04677227	LOXL4	-0.149763	-4.32426	-2.12872	0.0400569	0.887965	-3.68549
cg24495017	PITX1	0.228307	-2.24451	2.12868	0.0400601	0.887965	-3.68554
cg08663969	ABCG1	-0.186607	2.98458	-2.12834	0.0400904	0.887965	-3.68599
cg03272031	LOH12CR1	0.127083	-4.98365	2.12823	0.0400999	0.887965	-3.68614
cg10806140	SFRP4	0.117139	-4.33784	2.12775	0.0401426	0.887965	-3.68677
cg07685221	QTRT1	-0.152797	-4.70513	-2.12769	0.0401473	0.887965	-3.68684
cg14198172	HBXIP	-0.159609	-3.63685	-2.12752	0.0401627	0.887965	-3.68708
cg14116596	TBXAS1	-0.229149	0.564081	-2.12748	0.0401665	0.887965	-3.68713
cg18432384	FLJ32771	-0.211849	3.10669	-2.12693	0.0402151	0.887965	-3.68786
cg05023116	NALP5	-0.182974	4.00795	-2.12652	0.0402511	0.887965	-3.6884
cg06251129	SSR2	0.140034	-3.56826	2.12643	0.0402597	0.887965	-3.68852
cg19538699	SLC35A5	-0.123083	-5.07701	-2.12629	0.0402721	0.887965	-3.68871
cg20908204	DMPK	-0.34773	-0.451003	-2.12611	0.0402874	0.887965	-3.68894
cg20824576	CD47	0.146703	-5.51201	2.12605	0.0402926	0.887965	-3.68901
cg16743781	RHOC	-0.0959078	-5.53797	-2.12566	0.0403276	0.887965	-3.68953
cg26493932	ZNF664	-0.160458	-4.09027	-2.1254	0.040351	0.887965	-3.68988
cg09995854	IL1F8	0.169765	2.16181	2.12523	0.0403662	0.887965	-3.69011
cg09533293	ANXA2	0.126012	-3.58147	2.12517	0.040371	0.887965	-3.69018
cg24373308	BAG2	-0.115283	-5.05864	-2.12402	0.0404736	0.887965	-3.6917
cg17630833	MAPT	0.240851	-5.25638	2.12392	0.0404821	0.887965	-3.69183
cg10784341	PHACTR2	0.157625	2.25152	2.1236	0.0405107	0.887965	-3.69225
cg25458920	EIF2AK2	-0.12375	-3.96896	-2.12326	0.0405411	0.887965	-3.6927
cg13801381	CCND2	-0.123352	-5.09328	-2.12322	0.0405446	0.887965	-3.69276
cg26780404	COL12A1	0.153883	-4.85158	2.12188	0.0406641	0.887965	-3.69452
cg04341084	TPD52	-0.141608	-4.61898	-2.12148	0.0407007	0.887965	-3.69506
cg12336540	RCSD1	0.137192	-3.61281	2.12118	0.0407268	0.887965	-3.69545
cg24694549	GRIP1	0.163917	2.9605	2.12047	0.040791	0.887965	-3.69639
cg19358493	EMX2	0.153659	-4.0848	2.11979	0.0408522	0.887965	-3.69729
cg08283293	RNF44	-0.120322	-4.72877	-2.11963	0.0408667	0.887965	-3.6975
cg07331725	SERPINB5	0.161413	3.79971	2.11941	0.0408862	0.887965	-3.69779
cg24272907	RIMBP2	0.183824	0.395971	2.11939	0.0408878	0.887965	-3.69781
cg25741319	FLJ32745	-0.156523	-3.76583	-2.11934	0.0408923	0.887965	-3.69788
cg16609872	KCNQ1	-0.208769	1.66406	-2.11918	0.040907	0.887965	-3.6981
cg03044435	FLJ35816	0.147072	2.20345	2.11892	0.0409298	0.887965	-3.69843
cg09799714	PDZD3	0.175545	2.61043	2.11883	0.0409384	0.887965	-3.69856
cg23912721	PHYH2	0.151578	-3.60351	2.11855	0.0409638	0.887965	-3.69893
cg09835543	DIRAS2	0.244472	-4.6307	2.11849	0.0409688	0.887965	-3.699
cg09052983	RAB27B	0.13727	-4.46304	2.11821	0.0409938	0.887965	-3.69937
cg13791131	IGF2AS	0.257212	-3.01975	2.11736	0.0410704	0.887965	-3.70049
cg04922833	ZNF503	0.184331	-4.06659	2.11601	0.0411928	0.887965	-3.70227
cg17677842	PRDM4	-0.125782	-5.30659	-2.11586	0.0412065	0.887965	-3.70247
cg03721967	GRTP1	0.171765	2.83747	2.11573	0.0412182	0.887965	-3.70264
cg16370389	PTTG2	0.157491	2.85506	2.11562	0.0412278	0.887965	-3.70278
cg09420988	MRPS30	0.181144	-5.16495	2.1155	0.0412386	0.887965	-3.70294
cg18485955	TNFRSF17	0.170551	2.21523	2.11544	0.0412445	0.887965	-3.70303
cg21061811	DDA1	0.156126	1.40388	2.11541	0.0412473	0.887965	-3.70307
cg08162572	CSE1L	-0.163304	-5.2385	-2.11473	0.0413085	0.887965	-3.70396
cg17470637	MARCH2	-0.156354	-3.50927	-2.11462	0.0413188	0.887965	-3.7041
cg10256052	CPSF4	0.153828	-5.35734	2.11447	0.0413319	0.887965	-3.70429
cg20291222	CAPS2	-0.258747	-2.83171	-2.11428	0.0413492	0.887965	-3.70454
cg12266049	CCND1	-0.181946	4.57023	-2.11329	0.0414395	0.887965	-3.70585
cg08947964	CX62	0.120753	2.7023	2.1128	0.0414843	0.887965	-3.7065
cg17403875	LGALS3	0.139781	-5.57276	2.11279	0.0414846	0.887965	-3.70651
cg19017177	SYT3	0.286094	1.10688	2.11258	0.0415044	0.887965	-3.70679
cg06653796	LIME1	-0.358168	-1.47732	-2.11227	0.0415323	0.887965	-3.7072
cg12286890	XCL2	0.492776	2.47077	2.11145	0.041607	0.887965	-3.70827
cg09189428	ZNF278	0.124447	-5.39756	2.11144	0.041608	0.887965	-3.70829
cg15584630	TSC22D2	-0.120903	-5.21682	-2.11137	0.0416146	0.887965	-3.70838
cg04495969	FBXO11	-0.140804	-4.71352	-2.11111	0.0416386	0.887965	-3.70873
cg21219744	GUF1	-0.12558	-4.88916	-2.11037	0.0417061	0.887965	-3.7097
cg00948500	KRTAP20-2	-0.18344	0.404239	-2.11014	0.0417274	0.887965	-3.71
cg22294908	ZHX3	0.117843	2.57426	2.10992	0.0417472	0.887965	-3.71029
cg06194186	CPO	0.141896	1.31214	2.10977	0.0417606	0.887965	-3.71048
cg22409223	PIK3R4	0.120099	-3.55556	2.10977	0.0417612	0.887965	-3.71049
cg11717557	AP4B1	-0.105788	-4.85225	-2.1084	0.0418863	0.888256	-3.71228
cg01656853	FUT2	-0.157378	-0.74139	-2.10815	0.0419091	0.888256	-3.71261
cg12601757	ST6GALNAC3	0.16646	-4.28979	2.10799	0.0419244	0.888256	-3.71283
cg10995359	LYCAT	-0.399943	-4.64299	-2.10544	0.0421593	0.888256	-3.71618
cg05343453	LOC136263	0.133842	2.0985	2.10451	0.0422454	0.888256	-3.7174
cg02360776	ZBTB3	-0.133626	-3.31117	-2.10426	0.0422685	0.888256	-3.71773
cg13838528	RPL27A	-0.121303	-5.17364	-2.10408	0.0422852	0.888256	-3.71796
cg03242880	BTG4	0.106787	2.40395	2.10405	0.0422872	0.888256	-3.71799
cg12675800	TRAPPC6B	-0.109124	-4.60975	-2.10403	0.0422892	0.888256	-3.71802
cg05501721	CRTC1	0.171252	-5.35083	2.10337	0.0423507	0.888256	-3.71889
cg12833508	AP1S3	0.211488	-3.46469	2.10327	0.0423596	0.888256	-3.71902
cg01536400	NDUFA8	0.155658	2.66317	2.10281	0.042403	0.888256	-3.71963
cg25907916	C10orf56	0.158663	-5.42122	2.10243	0.0424376	0.888256	-3.72012
cg18813928	RUNX3	0.186151	4.39302	2.10192	0.0424855	0.888256	-3.7208
cg03475420	RTN4R	0.134806	-4.97829	2.10144	0.0425297	0.888256	-3.72142
cg00661485	FOXI1	-0.235794	-4.59108	-2.10139	0.0425348	0.888256	-3.72149
cg17439694	CP	0.191169	1.41906	2.10121	0.0425514	0.888256	-3.72173
cg12118465	EFHD1	-0.142611	-4.16067	-2.10074	0.0425955	0.888256	-3.72235
cg11181795	GPS2	0.140398	4.23736	2.10067	0.0426021	0.888256	-3.72244
cg24906202	NEO1	0.238035	-3.49872	2.09993	0.0426707	0.888256	-3.7234
cg22139563	KRTHA8	-0.198989	1.80084	-2.09966	0.0426958	0.888256	-3.72376
cg17667972	KRT4	0.13513	2.66929	2.0992	0.0427386	0.888256	-3.72435
cg00825031	VPS37A	-0.126445	-5.87715	-2.09914	0.0427447	0.888256	-3.72444
cg02433905	ATP6V1A	-0.249164	-2.88433	-2.09894	0.0427635	0.888256	-3.7247
cg04985144	SPTBN2	0.164896	2.21495	2.09882	0.0427744	0.888256	-3.72486
cg16539629	C14orf132	0.404713	-4.01481	2.09873	0.0427823	0.888256	-3.72497
cg06570843	FABP2	0.149212	1.55672	2.09819	0.0428331	0.888256	-3.72568
cg14686321	FLJ31951	0.151575	-4.75102	2.0981	0.0428414	0.888256	-3.72579
cg05291178	C3orf24	0.251848	2.50904	2.0975	0.0428984	0.888256	-3.72659
cg04871004	ZNF337	-0.16091	-5.73643	-2.09747	0.042901	0.888256	-3.72663
cg14832904	GPR75	-0.623489	3.51527	-2.09734	0.0429127	0.888256	-3.72679
cg14304761	SYK	0.269934	-4.5835	2.09642	0.042999	0.888256	-3.72799
cg02774160	GGT1	0.143441	2.19291	2.09636	0.0430052	0.888256	-3.72808
cg22090592	C14orf173	-0.143134	0.668507	-2.09622	0.0430185	0.888256	-3.72827
cg06353318	OTOP2	0.166518	-3.69701	2.09618	0.0430223	0.888256	-3.72832
cg22228205	DDHD1	0.123999	-3.63412	2.09574	0.0430636	0.888256	-3.72889
cg11368578	CDK5	0.13677	-4.39746	2.09492	0.0431404	0.888256	-3.72996
cg17049328	GHRH	0.148301	2.84107	2.09472	0.0431596	0.888256	-3.73023
cg13383572	PRH1	0.130262	2.83502	2.09374	0.0432521	0.888256	-3.73151
cg13878010	ADCY5	0.188968	-3.95778	2.09371	0.0432548	0.888256	-3.73155
cg04739149	DOC1	0.126163	2.1439	2.09352	0.0432731	0.888256	-3.7318
cg24247865	CHORDC1	-0.164439	-2.36447	-2.09341	0.043283	0.888256	-3.73194
cg13608094	CCND1	-0.163577	4.9244	-2.09217	0.0434004	0.888256	-3.73356
cg19496782	GATA6	-0.168252	-3.87854	-2.09171	0.0434444	0.888256	-3.73416
cg23159857	PSMC3	-0.153763	-2.68342	-2.09147	0.0434664	0.888256	-3.73447
cg16799961	TXNDC9	0.128752	-4.79066	2.09136	0.0434768	0.888256	-3.73461
cg09288658	ZAK	0.133862	-5.31983	2.09116	0.0434967	0.888256	-3.73488
cg00201234	FBLN2	0.318094	-3.90138	2.09103	0.0435088	0.888256	-3.73505
cg05882691	HIST1H3H	0.12227	-2.5511	2.09083	0.0435277	0.888256	-3.73531
cg08806153	HOXD11	0.280521	-4.515	2.09079	0.0435315	0.888256	-3.73536
cg16169604	GPR148	-0.116061	-4.07282	-2.09071	0.0435386	0.888256	-3.73546
cg00471562	WDR37	-0.156756	-4.94889	-2.09026	0.0435815	0.888256	-3.73605
cg00176879	PTPRA	0.148164	5.71478	2.08984	0.0436219	0.888256	-3.73661
cg04454391	NDUFAB1	-0.116939	-5.36005	-2.08951	0.0436528	0.888256	-3.73703
cg07360076	FGFR3	0.300496	-3.62272	2.08899	0.0437023	0.888256	-3.73771
cg14161241	PLAGL1	0.247408	-0.183909	2.08883	0.0437177	0.888256	-3.73792
cg02823866	CD274	0.171508	-3.80647	2.08814	0.0437842	0.888256	-3.73883
cg25306170	CSNK1A1L	0.152939	2.66452	2.08809	0.0437881	0.888256	-3.73888
cg07611925	KCNE2	0.430183	2.93537	2.0879	0.0438068	0.888256	-3.73914
cg15373285	MEG3	0.100198	0.447319	2.08786	0.0438109	0.888256	-3.73919
cg02556718	SEZ6L2	-0.140392	-3.8167	-2.08661	0.0439298	0.888256	-3.74081
cg13958614	FOXD1	0.309191	-3.55113	2.08611	0.0439784	0.888256	-3.74148
cg05948654	SLC17A2	0.211883	0.744276	2.08557	0.0440299	0.888256	-3.74218
cg04082985	LASS2	0.116969	-4.45925	2.08515	0.0440701	0.888256	-3.74272
cg02309431	BPIL3	0.183992	2.64409	2.08494	0.0440899	0.888256	-3.74299
cg08097973	NUMA1	0.156848	3.36515	2.08455	0.0441273	0.888256	-3.7435
cg14285013	MYBL1	-0.180941	-3.24987	-2.08452	0.0441311	0.888256	-3.74355
cg06290096	PHLDB1	0.141433	2.04736	2.08436	0.0441461	0.888256	-3.74375
cg09103232	SLC2A4	0.168482	-5.24141	2.08398	0.0441822	0.888256	-3.74424
cg21176048	PEX5L	0.17358	-4.69642	2.08308	0.0442689	0.888256	-3.74542
cg07549715	GNRH2	-0.242228	-0.40347	-2.0829	0.0442866	0.888256	-3.74565
cg14444710	PDPK1	0.110328	1.94149	2.08279	0.0442976	0.888256	-3.7458
cg10082841	PIP5KL1	0.177274	-3.1061	2.08208	0.0443658	0.888256	-3.74672
cg04886198	ALG3	0.14405	-2.36183	2.08168	0.0444041	0.888256	-3.74724
cg17258195	ISLR	0.113989	1.78786	2.08009	0.0445582	0.888256	-3.74931
cg03766998	AFG3L2	0.159636	-3.90497	2.07972	0.0445947	0.888256	-3.7498
cg13704403	DGKQ	-0.110743	-4.80181	-2.0791	0.0446547	0.888256	-3.75061
cg14271690	SMAF1	0.130264	2.44419	2.07873	0.0446902	0.888256	-3.75108
cg18368125	TMED6	0.157499	3.28564	2.07796	0.0447653	0.888256	-3.75209
cg18829411	HMGN1	-0.271755	-0.288524	-2.0779	0.044771	0.888256	-3.75216
cg18236721	C9orf26	0.191486	0.949642	2.0779	0.0447713	0.888256	-3.75217
cg21387302	RFX3	-0.130913	-3.97175	-2.07772	0.0447884	0.888256	-3.75239
cg23382741	PPP1R14D	0.142188	2.15396	2.07719	0.04484	0.888256	-3.75308
cg07489134	HELLS	-0.146347	-5.11627	-2.07713	0.0448459	0.888256	-3.75316
cg23181434	TLK2	-0.128775	-1.42157	-2.07623	0.0449342	0.888256	-3.75434
cg11058696	SNRPB2	0.162982	-4.08669	2.07583	0.0449729	0.888256	-3.75485
cg25802424	IRS2	0.583329	-4.71717	2.07569	0.044987	0.888256	-3.75504
cg15884411	TMEM127	-0.125786	-5.02001	-2.07524	0.045031	0.888256	-3.75562
cg25944700	SLC25A37	-0.127851	-5.52392	-2.0752	0.0450347	0.888256	-3.75567
cg16891895	RGS16	0.132911	-4.31578	2.07514	0.045041	0.888256	-3.75576
cg13360404	KIAA0265	-0.164559	-5.26777	-2.07491	0.0450634	0.888256	-3.75605
cg14732136	KPNA2	0.198507	-5.19035	2.07426	0.0451272	0.888256	-3.7569
cg10302026	STRN4	0.103193	-4.92564	2.07398	0.0451546	0.888256	-3.75726
cg12202913	MGC2803	0.195189	2.27746	2.07286	0.0452644	0.888256	-3.75871
cg17274742	GPNMB	0.139801	2.54194	2.07285	0.0452649	0.888256	-3.75872
cg24365867	MRVI1	-0.207806	3.06555	-2.07232	0.0453169	0.888256	-3.75941
cg18878432	HOXB6	-0.149714	2.42462	-2.07224	0.0453252	0.888256	-3.75952
cg27462160	MGC26885	0.157323	-3.73955	2.07178	0.0453708	0.888256	-3.76012
cg06384491	SPIN2	0.261581	1.66888	2.07174	0.0453746	0.888256	-3.76017
cg24400943	MGC39681	0.148332	2.14447	2.0716	0.0453884	0.888256	-3.76035
cg23434459	BCAP29	-0.149213	-4.90722	-2.0711	0.0454372	0.888256	-3.76099
cg26044825	NFIC	-0.14032	-5.35563	-2.07057	0.0454902	0.888256	-3.76169
cg17384214	C6orf48	0.174352	2.65011	2.07052	0.0454951	0.888256	-3.76175
cg16778809	ADAM23	0.185347	-4.44558	2.07049	0.0454981	0.888256	-3.76179
cg22789545	C20orf114	0.159727	2.08597	2.0704	0.0455068	0.888256	-3.76191
cg13490635	RBPMS	0.217416	-4.27338	2.07039	0.0455073	0.888256	-3.76191
cg14281160	C12orf31	-0.157781	-3.85107	-2.07035	0.0455114	0.888256	-3.76197
cg10337772	KIAA1143	0.115557	-4.93357	2.07032	0.0455148	0.888256	-3.76201
cg19759064	PHKG1	-0.176797	0.575118	-2.06991	0.045555	0.888256	-3.76254
cg10912268	SPTLC1	-0.1132	-4.45322	-2.0697	0.0455759	0.888256	-3.76281
cg06094757	KLRC4	0.205259	0.983405	2.06948	0.0455977	0.888256	-3.7631
cg19876838	KCNJ14	0.109538	1.50826	2.0691	0.0456351	0.888256	-3.76359
cg03856786	ZNF497	0.167853	-4.60535	2.06888	0.0456568	0.888256	-3.76387
cg23694248	PTPRR	-0.214341	-2.98456	-2.06846	0.045699	0.888256	-3.76443
cg10053203	NIT1	0.126582	-4.22361	2.06837	0.0457079	0.888256	-3.76454
cg22419732	C6orf188	0.136428	1.66087	2.06805	0.0457393	0.888256	-3.76495
cg26916927	GLO1	0.140928	-4.39121	2.06786	0.0457579	0.888256	-3.7652
cg10448528	ZNF202	-0.140387	-4.75822	-2.06753	0.0457912	0.888256	-3.76563
cg15677355	OTUD6A	0.202723	2.84699	2.06712	0.0458321	0.888256	-3.76616
cg11620807	IRS1	0.129539	-5.57584	2.06683	0.0458608	0.888256	-3.76654
cg04136480	BAT1	-0.188343	-4.11724	-2.06657	0.0458862	0.888256	-3.76687
cg25420398	RYK	-0.169403	-4.38855	-2.06653	0.0458905	0.888256	-3.76692
cg06391660	DCTN1	0.122872	2.7578	2.06651	0.0458921	0.888256	-3.76694
cg12024292	ASTN2	0.257251	-3.47284	2.06643	0.0459002	0.888256	-3.76705
cg03440846	ACSS2	-0.177161	1.80558	-2.06641	0.0459018	0.888256	-3.76707
cg02794695	SLA	-0.135508	-4.16962	-2.06602	0.045941	0.888256	-3.76758
cg21931212	C12orf57	-0.154954	-4.01109	-2.06594	0.045949	0.888256	-3.76768
cg08120190	C7orf36	-0.139254	-5.21082	-2.06505	0.0460375	0.888256	-3.76883
cg01657207	ZNF35	0.200087	-1.87243	2.06496	0.046047	0.888256	-3.76896
cg03317245	P2RX5	0.178245	1.8973	2.0649	0.0460532	0.888256	-3.76904
cg20790540	PTCRA	0.132409	2.11859	2.06467	0.0460754	0.888256	-3.76933
cg19584733	DENND4C	-0.190801	0.573199	-2.06413	0.04613	0.888256	-3.77003
cg08789908	HSD11B2	-0.166791	-3.65884	-2.06393	0.0461497	0.888256	-3.77029
cg02226939	BLMH	-0.13856	-4.11645	-2.06353	0.0461898	0.888256	-3.77081
cg16970828	UBE1L	-0.130427	-4.05686	-2.06342	0.0462008	0.888256	-3.77095
cg09671005	LOC90355	-0.122729	-5.13073	-2.06321	0.0462222	0.888256	-3.77123
cg13184442	CDC5L	0.143868	-3.89315	2.06311	0.0462321	0.888256	-3.77135
cg09877136	GMFB	0.145281	-4.81256	2.06309	0.0462342	0.888256	-3.77138
cg19250907	CPA6	-0.139118	3.12611	-2.06264	0.0462788	0.888256	-3.77196
cg12461141	TRIM22	0.14876	-0.555638	2.0622	0.0463226	0.888256	-3.77252
cg21529533	HLA-G	-0.22361	-4.53538	-2.06204	0.0463394	0.888256	-3.77274
cg15128849	HHLA3	0.134946	-4.0274	2.06146	0.0463976	0.888256	-3.77349
cg22878324	PURB	-0.204371	-4.90808	-2.06089	0.0464547	0.888256	-3.77422
cg00213714	TRIM32	0.113701	-3.55791	2.06011	0.0465329	0.888256	-3.77523
cg15357639	OGG1	0.13485	3.64808	2.05969	0.0465759	0.888256	-3.77578
cg06134964	ITIH1	-0.173132	0.453099	-2.05963	0.046581	0.888256	-3.77584
cg00465846	RNF139	0.163571	-4.76535	2.05952	0.0465925	0.888256	-3.77599
cg08110559	KCTD9	-0.187373	-3.17465	-2.05909	0.0466361	0.888256	-3.77655
cg11960393	LOX	0.133467	-4.27704	2.05878	0.0466672	0.888256	-3.77695
cg10235817	ADRA2C	0.367628	-2.39982	2.05814	0.0467316	0.888256	-3.77777
cg04361527	PMVK	0.13824	-4.84288	2.05762	0.0467849	0.888256	-3.77845
cg23888423	sep.02	0.13942	-4.54021	2.05749	0.0467978	0.888256	-3.77862
cg15253243	CHPF	0.156039	-5.02621	2.05743	0.0468039	0.888256	-3.77869
cg05916196	IL19	0.152618	1.61748	2.0574	0.046807	0.888256	-3.77873
cg04454259	CBR3	0.186167	-4.80099	2.05716	0.046831	0.888256	-3.77904
cg24500683	PTP4A1	-0.121312	-2.7991	-2.05702	0.0468454	0.888256	-3.77922
cg03673470	ZP4	0.133038	1.95185	2.05547	0.0470026	0.888256	-3.78122
cg16483916	PLAC2	0.401594	-2.75453	2.05545	0.0470047	0.888256	-3.78125
cg04382920	SLC25A31	-0.136028	5.34877	-2.05474	0.0470771	0.888256	-3.78217
cg05512756	UGT3A1	-0.303381	-0.621316	-2.05468	0.0470827	0.888256	-3.78224
cg05670348	LARGE	0.465121	-4.13899	2.05461	0.0470901	0.888256	-3.78233
cg16523653	DNMT3B	0.217074	-4.87337	2.05423	0.0471285	0.888256	-3.78282
cg14860494	GCLM	0.212507	-3.56478	2.05413	0.0471385	0.888256	-3.78295
cg19445598	UBE1L2	0.122067	-5.17445	2.0537	0.0471829	0.888256	-3.78351
cg18979491	LBP	-0.345302	1.50548	-2.05326	0.0472275	0.888256	-3.78407
cg24239808	BTD	0.17789	2.34109	2.05323	0.0472302	0.888256	-3.78411
cg11784281	MGC35154	0.154712	2.53388	2.05303	0.0472513	0.888256	-3.78437
cg14688272	FN3KRP	0.207869	-0.487853	2.05279	0.0472756	0.888256	-3.78468
cg19780563	EXOC6	0.150269	2.26846	2.05279	0.047276	0.888256	-3.78468
cg16567044	MEG3	0.107476	-0.116147	2.0527	0.0472844	0.888256	-3.78479
cg25093045	FLJ46481	0.199118	1.53485	2.05227	0.0473282	0.888256	-3.78534
cg10756887	C22orf15	-0.326394	-3.44381	-2.05125	0.0474334	0.888256	-3.78667
cg06444558	PBK	-0.134136	-3.95677	-2.05114	0.0474447	0.888256	-3.78681
cg03961189	SH2BP1	0.138124	-5.57116	2.0511	0.0474488	0.888256	-3.78686
cg14916079	NANOS1	-0.225688	-1.85274	-2.05097	0.0474618	0.888256	-3.78702
cg20429911	LDHA	0.128352	-4.04527	2.05062	0.047498	0.888256	-3.78748
cg24573310	C10orf70	0.135811	-3.83853	2.05047	0.0475134	0.888256	-3.78767
cg22647507	PEG10	0.151626	2.33476	2.05039	0.0475217	0.888256	-3.78778
cg00714377	SLA2	0.117723	-4.31675	2.0502	0.0475403	0.888256	-3.78801
cg10644361	MIPOL1	0.360774	-3.7665	2.04887	0.0476774	0.890028	-3.78973
cg00268009	ADH5	0.125376	-4.80048	2.04816	0.0477505	0.890028	-3.79064
cg24520800	RIOK1	-0.105736	-4.91404	-2.04762	0.0478059	0.890028	-3.79133
cg05150177	SYT11	0.149897	-3.97899	2.04685	0.0478854	0.890028	-3.79233
cg05079045	APBB1	-0.106415	-5.36167	-2.04654	0.0479182	0.890028	-3.79273
cg04518106	RPL26	-0.128117	-4.90907	-2.04653	0.0479192	0.890028	-3.79275
cg20256494	CABP7	0.34112	-3.84143	2.04645	0.0479265	0.890028	-3.79284
cg15275890	SLC25A17	0.140055	2.33573	2.04631	0.0479417	0.890028	-3.79303
cg16894211	SYN3	0.147326	1.79958	2.04532	0.0480442	0.890028	-3.7943
cg05990214	SPHK2	-0.161362	-4.24358	-2.04515	0.0480616	0.890028	-3.79452
cg26454299	PPP3CA	-0.137812	-4.64127	-2.04514	0.0480622	0.890028	-3.79452
cg04259560	FLJ35773	0.314062	-0.779009	2.04405	0.0481758	0.890028	-3.79593
cg26083396	IMPDH1	0.374251	-5.69106	2.04394	0.048187	0.890028	-3.79607
cg03475172	USP6NL	0.15141	-3.54455	2.04364	0.0482178	0.890028	-3.79645
cg01780482	EPAS1	-0.143071	-4.585	-2.04307	0.0482775	0.890028	-3.79719
cg00400028	ACPL2	-0.125255	-3.89533	-2.04305	0.0482793	0.890028	-3.79721
cg19337295	FAM48A	-0.12389	-4.63946	-2.04304	0.0482803	0.890028	-3.79722
cg22983092	KRT25A	0.196317	3.25746	2.04264	0.0483227	0.890028	-3.79775
cg22830895	CRYGN	-0.288134	-0.516522	-2.04149	0.048442	0.890028	-3.79922
cg05702952	PDK1	0.187239	-5.49092	2.04134	0.0484581	0.890028	-3.79941
cg21369988	C1QDC1	-0.156106	-4.90888	-2.04077	0.0485173	0.890028	-3.80014
cg01797043	RPL3L	-0.103168	0.580878	-2.04072	0.0485222	0.890028	-3.8002
cg00453193	TES	-0.18508	-4.53213	-2.04056	0.0485389	0.890028	-3.80041
cg25803583	SERPINF2	0.138079	3.3378	2.04035	0.0485615	0.890028	-3.80068
cg00620857	ACOT4	0.172784	3.08342	2.03943	0.0486572	0.890028	-3.80186
cg14384532	NTRK3	0.315051	-4.19345	2.03928	0.0486734	0.890028	-3.80206
cg02723372	RUNX3	0.19238	3.16421	2.03889	0.0487142	0.890028	-3.80256
cg17298704	CLDN18	-0.163996	4.19315	-2.03846	0.048759	0.890028	-3.8031
cg15679098	RAPSN	0.191842	3.74468	2.03832	0.048774	0.890028	-3.80329
cg01185754	F3	0.231021	-1.90713	2.03816	0.0487905	0.890028	-3.80349
cg23706422	PAPSS2	-0.122608	-4.32201	-2.03808	0.0487988	0.890028	-3.80359
cg13719194	PAFAH1B1	-0.160547	-3.78172	-2.03677	0.0489372	0.890028	-3.80528
cg05840553	LRSAM1	-0.140179	-4.57496	-2.0366	0.048955	0.890028	-3.80549
cg23684521	SDFR1	0.185675	-4.78453	2.03652	0.0489625	0.890028	-3.80559
cg03080344	METTL2B	-0.227948	-3.89421	-2.03643	0.0489722	0.890028	-3.8057
cg22320000	HNRPU	0.17979	-4.84874	2.03577	0.0490419	0.890028	-3.80655
cg20792062	KCNA5	0.383983	-2.91389	2.03529	0.0490931	0.890028	-3.80717
cg09467501	PYY	0.279774	-3.52942	2.03514	0.0491085	0.890028	-3.80736
cg04849025	YIPF2	0.135202	-4.22793	2.03502	0.0491216	0.890028	-3.80752
cg20288630	PDE5A	0.140425	-4.30555	2.03485	0.0491397	0.890028	-3.80774
cg14766682	JM11	-0.186054	2.62915	-2.03483	0.0491409	0.890028	-3.80775
cg22218909	DEFA3	0.171919	3.00536	2.03481	0.0491434	0.890028	-3.80778
cg19594691	RHOB	0.119876	-5.0383	2.03457	0.0491689	0.890028	-3.80809
cg01668126	MSR1	0.176245	2.71435	2.03456	0.0491702	0.890028	-3.80811
cg04005032	OSBPL10	0.254304	-4.44573	2.03453	0.0491731	0.890028	-3.80814
cg00149659	C3orf10	0.163346	-4.09567	2.03442	0.0491842	0.890028	-3.80828
cg23269225	FBXL4	0.177562	-4.91984	2.03429	0.049198	0.890028	-3.80845
cg08604885	TRIM4	0.214613	-4.49825	2.03416	0.0492117	0.890028	-3.80861
cg26753137	SIRT5	-0.183187	-2.87524	-2.03401	0.0492284	0.890028	-3.80881
cg07945480	GRK4	0.176963	-4.91683	2.03381	0.0492488	0.890028	-3.80906
cg05141870	CCDC55	-0.155439	-4.35111	-2.03275	0.0493613	0.89111	-3.81042
cg08343834	PMP22	0.160244	1.08353	2.03231	0.0494083	0.89111	-3.81099
cg21746887	FZD1	0.174677	-2.75338	2.03219	0.0494209	0.89111	-3.81114
cg06836736	ME1	0.293855	-3.11341	2.03174	0.0494682	0.89111	-3.81171
cg12788061	TIGD3	-0.14522	-5.18636	-2.03173	0.0494702	0.89111	-3.81173
cg03469082	GABRG1	0.243249	-3.25513	2.0312	0.0495266	0.891544	-3.81241
cg07842062	MEFV	-0.174843	1.30293	-2.03069	0.0495809	0.891566	-3.81306
cg27065979	NEK3	0.135279	2.96769	2.03041	0.0496101	0.891566	-3.81341
cg11827595	C3orf10	0.158388	-3.24732	2.03027	0.0496252	0.891566	-3.8136
cg11532513	LRTM1	0.154445	3.5572	2.02982	0.0496731	0.891566	-3.81417
cg27016863	CDC7	0.10885	-4.71406	2.02956	0.0497012	0.891566	-3.81451
cg14072120	RAC2	-0.144702	-4.40777	-2.02923	0.0497362	0.891566	-3.81493
cg04362655	GLRX5	0.116252	-4.43849	2.02906	0.0497541	0.891566	-3.81514
cg15076218	PIK3R3	-0.150181	-4.23279	-2.0285	0.0498136	0.892052	-3.81585
cg03021892	SLC38A5	0.234005	1.9692	2.02796	0.0498723	0.892216	-3.81655
cg15816080	TPST1	0.144212	-5.63138	2.02781	0.0498875	0.892216	-3.81673
cg00887101	KIAA1698	-0.167433	-3.70944	-2.02716	0.0499571	0.892332	-3.81756
cg07499806	ZSCAN5	0.126876	2.09166	2.02712	0.0499622	0.892332	-3.81763
cg18248891	PTK6	0.137499	-4.09072	2.02685	0.049991	0.892332	-3.81797
cg06817917	BMPR1A	0.111344	-3.6045	2.02635	0.0500444	0.892706	-3.8186
cg14345676	HRH2	0.122547	2.49135	2.02546	0.05014	0.893175	-3.81974
cg24307225	CSNK2A2	0.183581	-4.92893	2.02528	0.0501596	0.893175	-3.81997
cg09640202	IMP4	0.16584	2.51316	2.02516	0.0501721	0.893175	-3.82012
cg14445437	PIGS	-0.110797	-5.24646	-2.02431	0.050264	0.893175	-3.82121
cg13530946	IARS2	0.180084	1.86182	2.0242	0.0502755	0.893175	-3.82135
cg22655224	MT3	-0.170168	-4.88126	-2.02402	0.0502949	0.893175	-3.82158
cg12467864	PRC1	0.161174	-5.36351	2.02354	0.0503467	0.893175	-3.82219
cg12477012	NASP	-0.134003	-4.67551	-2.02319	0.0503844	0.893175	-3.82263
cg16419345	ACOX1	-0.12846	-4.13734	-2.02291	0.0504149	0.893175	-3.823
cg25418748	RUFY1	-0.207547	-4.09973	-2.0226	0.0504488	0.893175	-3.8234
cg09119967	C20orf103	-0.1594	-2.12753	-2.02218	0.0504932	0.893175	-3.82392
cg26790132	IL17D	-0.143437	-4.66975	-2.02213	0.0504988	0.893175	-3.82399
cg07093046	MTR	0.120697	-5.63004	2.02194	0.0505196	0.893175	-3.82423
cg23473726	ZNF324	0.130823	-5.02344	2.0219	0.0505241	0.893175	-3.82428
cg13232900	ADAT1	-0.160174	-4.02817	-2.02108	0.0506124	0.89379	-3.82532
cg20404387	FAM43B	0.214965	-3.36054	2.02098	0.0506237	0.89379	-3.82545
cg17043922	C6orf106	-0.112472	-2.62131	-2.02033	0.0506947	0.894471	-3.82629
cg07909422	SIRT5	-0.171626	-3.69656	-2.01959	0.0507744	0.894474	-3.82722
cg22745747	BMX	0.248768	0.0942517	2.01955	0.050779	0.894474	-3.82728
cg02269221	TRAF4	0.152387	-5.2468	2.01943	0.0507922	0.894474	-3.82743
cg12879297	C16orf46	0.12679	-4.98911	2.01764	0.0509872	0.897237	-3.82971
cg05767404	C1orf150	0.366095	-1.85497	2.01725	0.0510291	0.897237	-3.8302
cg14663792	C6orf48	-0.151481	-4.73519	-2.01674	0.0510851	0.897237	-3.83085
cg24654350	KIR3DL1	0.135646	1.76628	2.01663	0.0510971	0.897237	-3.83099
cg24181591	EIF5A	-0.143287	-4.19482	-2.0165	0.0511117	0.897237	-3.83116
cg26855724	C1orf171	-0.270484	-4.39249	-2.01581	0.0511865	0.897414	-3.83203
cg11856093	ARID1A	-0.178969	-3.6732	-2.01529	0.0512435	0.897414	-3.83269
cg04409945	PSMB3	0.162937	-4.80287	2.01512	0.0512621	0.897414	-3.83291
cg25017837	WARS	0.132259	-4.52326	2.015	0.0512754	0.897414	-3.83306
cg24654547	DUS2L	0.177631	-5.00732	2.01355	0.0514349	0.897414	-3.83491
cg02555579	SLC25A18	0.167978	1.14327	2.01252	0.051548	0.897414	-3.83622
cg15854296	MAP3K11	-0.124318	-4.08353	-2.01249	0.0515518	0.897414	-3.83626
cg26265060	SON	-0.161745	-3.67657	-2.01181	0.0516264	0.897414	-3.83712
cg03012280	ZFYVE19	0.656727	0.743675	2.01166	0.0516436	0.897414	-3.83732
cg18063149	FMO3	0.207515	2.87437	2.01165	0.0516441	0.897414	-3.83733
cg08088390	DEFB125	-0.393511	1.41445	-2.01126	0.0516874	0.897414	-3.83782
cg04108502	CDK2	-0.123783	-4.93659	-2.01118	0.0516962	0.897414	-3.83793
cg22498840	MCART1	-0.105688	-4.92481	-2.01074	0.0517451	0.897414	-3.83849
cg08012454	KIF5B	0.126825	-4.63905	2.01008	0.0518178	0.897414	-3.83932
cg23080667	STK35	-0.141908	-4.47965	-2.00936	0.051897	0.897414	-3.84023
cg21685565	GNA12	0.325685	-4.91245	2.00925	0.0519096	0.897414	-3.84037
cg08633154	PCGF5	0.126617	-5.39994	2.00914	0.0519221	0.897414	-3.84052
cg01348757	PLIN	0.176682	1.84299	2.0089	0.0519483	0.897414	-3.84082
cg05360265	STXBP5	0.116538	-3.65687	2.00888	0.0519504	0.897414	-3.84084
cg21337430	APEX1	-0.201173	-4.44967	-2.00878	0.0519618	0.897414	-3.84097
cg23051664	TNFRSF10D	0.117929	-4.32709	2.00872	0.0519679	0.897414	-3.84104
cg11260422	FOXA1	0.297499	-3.84609	2.00864	0.0519769	0.897414	-3.84114
cg15979098	ZNF615	0.149292	-3.75786	2.00855	0.0519867	0.897414	-3.84126
cg02862835	MMAB	-0.121939	-3.94958	-2.00851	0.0519922	0.897414	-3.84132
cg19904463	FABP5	0.174361	-4.89559	2.00786	0.052064	0.897414	-3.84214
cg13067215	CGI-38	0.18052	-2.97777	2.00777	0.052074	0.897414	-3.84225
cg12218747	SETD4	0.261588	1.0891	2.00753	0.0521003	0.897414	-3.84255
cg00727947	LILRA5	0.14637	3.35417	2.00738	0.0521173	0.897414	-3.84275
cg03664992	BMP8A	0.320453	-3.6175	2.00732	0.0521234	0.897414	-3.84282
cg25335775	MRPS14	-0.123406	-4.53085	-2.00728	0.0521283	0.897414	-3.84287
cg01919208	LAMB2	-0.289867	-0.456504	-2.00722	0.0521352	0.897414	-3.84295
cg18003231	SLC25A18	0.120033	3.01424	2.00688	0.0521732	0.897414	-3.84338
cg07535879	MTRF1L	0.126179	-4.03665	2.00648	0.0522168	0.897414	-3.84388
cg07356753	GBE1	-0.229975	-4.72199	-2.00626	0.0522422	0.897414	-3.84417
cg24115040	DLX5	0.131995	-4.08989	2.00609	0.0522607	0.897414	-3.84438
cg04498511	ZC3H11A	0.128718	2.59597	2.00528	0.052351	0.898016	-3.84541
cg15639045	SLC16A11	0.160355	-4.69211	2.00482	0.0524021	0.898016	-3.84599
cg22585269	CHEK2	-0.200607	-2.43197	-2.00478	0.0524073	0.898016	-3.84604
cg03214212	TSPAN13	0.221869	-4.01203	2.00461	0.0524261	0.898016	-3.84626
cg03742214	CRY1	0.168847	-4.80777	2.00289	0.0526186	0.898993	-3.84844
cg14019317	PROX1	0.152177	-3.97115	2.00256	0.0526559	0.898993	-3.84886
cg25117976	UGDH	-0.128372	-4.82573	-2.00236	0.0526783	0.898993	-3.84911
cg17001430	KIF25	0.110449	2.02428	2.00204	0.0527144	0.898993	-3.84952
cg17502536	PADI1	-0.124152	3.87631	-2.00193	0.0527262	0.898993	-3.84965
cg15699524	FGF18	-0.234089	0.481211	-2.00193	0.0527263	0.898993	-3.84965
cg06492206	SLC19A2	-0.113869	-4.80758	-2.0019	0.0527294	0.898993	-3.84969
cg11228872	CALR	-0.102768	-5.09242	-2.00131	0.052796	0.898993	-3.85044
cg02305261	KCNG1	-0.21081	-2.27621	-2.00109	0.0528211	0.898993	-3.85072
cg05590567	METTL2B	-0.135562	-4.70339	-2.00033	0.0529067	0.898993	-3.85168
cg01335367	C12orf34	-0.164493	-3.28847	-2.00027	0.0529136	0.898993	-3.85176
cg15581500	HSBP1	-0.128404	-4.43151	-2.0002	0.0529215	0.898993	-3.85185
cg06601473	MGC34830	-0.138324	2.88117	-2.00015	0.0529265	0.898993	-3.8519
cg23970785	DEXI	0.154645	-4.74497	1.99934	0.0530179	0.898993	-3.85293
cg26152597	ZBTB20	-0.161254	-4.2796	-1.99894	0.0530631	0.898993	-3.85343
cg07347645	SYCP2	0.150021	2.30577	1.99845	0.0531181	0.898993	-3.85405
cg24859228	CAMK1D	0.17552	-4.42429	1.99814	0.0531533	0.898993	-3.85444
cg12274567	SH2D1B	0.114952	2.14278	1.99772	0.0532008	0.898993	-3.85497
cg05386606	BCL7B	0.327649	-2.43104	1.99769	0.0532043	0.898993	-3.85501
cg14643520	ATP1B3	-0.156841	-5.36606	-1.99747	0.0532297	0.898993	-3.85529
cg14173523	FUT5	0.136385	1.84187	1.99741	0.0532359	0.898993	-3.85536
cg02533173	BRD4	-0.170253	0.296228	-1.99689	0.0532953	0.898993	-3.85603
cg12005703	HEMK1	-0.168479	-3.88023	-1.99624	0.0533684	0.898993	-3.85684
cg14297029	SSTR3	-0.122291	4.69024	-1.99617	0.053377	0.898993	-3.85693
cg19410364	P2RX4	0.173607	1.99728	1.99579	0.0534201	0.898993	-3.85741
cg26453588	BIK	-0.163398	-0.331873	-1.99575	0.053425	0.898993	-3.85747
cg09296212	C9orf90	0.125678	2.18154	1.99568	0.0534324	0.898993	-3.85755
cg04614380	SEMA3F	-0.166518	-5.46966	-1.99497	0.0535134	0.898993	-3.85845
cg06255227	NPBWR2	-0.287252	3.37362	-1.99479	0.053534	0.898993	-3.85868
cg05260966	TIMP3	-0.172227	-1.16412	-1.99477	0.0535362	0.898993	-3.8587
cg14354749	EIF1AX	-0.331901	-3.6544	-1.99472	0.0535417	0.898993	-3.85876
cg10920427	BXDC1	0.106124	-4.47649	1.99471	0.0535429	0.898993	-3.85878
cg18534730	CABP5	0.302051	1.21904	1.9939	0.0536357	0.898993	-3.8598
cg16953064	TXNL4B	-0.15209	-4.67569	-1.99355	0.0536746	0.898993	-3.86023
cg18135555	PIWIL2	0.496592	2.73606	1.99333	0.0537	0.898993	-3.86052
cg18555206	SLC38A6	-0.168584	-4.40035	-1.9933	0.0537036	0.898993	-3.86056
cg08373610	C2orf11	-0.158234	-2.8535	-1.99324	0.0537099	0.898993	-3.86063
cg15842884	KIAA1434	0.136964	-5.14413	1.9925	0.0537954	0.898993	-3.86157
cg14738823	C12orf46	-0.214891	0.896553	-1.99244	0.0538014	0.898993	-3.86164
cg09748975	MSX1	0.42105	-0.103181	1.9924	0.0538065	0.898993	-3.86169
cg16474696	MGC3207	-1.32756	-1.72243	-1.99202	0.0538499	0.898993	-3.86217
cg00056767	FLJ38725	-0.134243	-4.67529	-1.99164	0.0538933	0.898993	-3.86265
cg20447773	FLJ23342	0.109765	-5.38467	1.99144	0.0539164	0.898993	-3.8629
cg04972545	RFX3	-0.132322	-4.26057	-1.99138	0.0539228	0.898993	-3.86297
cg13058581	PRDM10	-0.0968226	-4.47818	-1.99115	0.05395	0.898993	-3.86327
cg00318573	CHRNA4	0.196856	-1.93773	1.99044	0.0540313	0.899188	-3.86417
cg18356330	GTF2E2	0.124052	-5.3195	1.99042	0.0540331	0.899188	-3.86419
cg19777783	SLC15A4	0.251067	1.47924	1.99019	0.0540595	0.899188	-3.86448
cg00481227	CTNNBL1	-0.218301	-1.6747	-1.98981	0.0541038	0.899382	-3.86496
cg13998293	TRIM63	-0.224306	1.24466	-1.98949	0.0541395	0.899433	-3.86535
cg15508020	CSNK2A2	0.108071	-4.593	1.98921	0.0541721	0.899433	-3.86571
cg18099844	C15orf24	-0.157813	2.38942	-1.98873	0.0542278	0.899815	-3.86632
cg04044684	CHFR	-0.216772	-4.35077	-1.98831	0.0542754	0.899976	-3.86684
cg24484296	ZFPL	-0.148903	1.84312	-1.98798	0.0543144	0.899976	-3.86727
cg22325572	CD53	-0.144382	-3.28861	-1.98779	0.0543353	0.899976	-3.8675
cg15044041	WDR52	0.195253	-0.289801	1.9863	0.0545082	0.902298	-3.86938
cg10573763	COPE	0.125184	-5.48731	1.98538	0.0546147	0.902739	-3.87054
cg01144251	KLK9	-0.220235	1.82649	-1.98531	0.0546223	0.902739	-3.87062
cg17877494	ACAA1	-0.111029	-4.07626	-1.98522	0.0546331	0.902739	-3.87074
cg04763192	C1orf88	-0.128242	-5.24968	-1.98441	0.0547267	0.903581	-3.87175
cg15091410	IL31RA	-0.159858	0.492048	-1.98421	0.0547496	0.903581	-3.872
cg15105081	PTD015	-0.182352	-3.27891	-1.98351	0.0548312	0.903913	-3.87288
cg25852715	OSBPL5	0.131938	3.52004	1.98334	0.0548516	0.903913	-3.8731
cg17043366	ZNF414	-0.124599	-5.29828	-1.98292	0.0549003	0.903913	-3.87363
cg24582500	TXNL2	-0.140166	-3.10359	-1.9829	0.0549022	0.903913	-3.87365
cg22120948	GIT1	0.127742	-4.74316	1.98215	0.0549892	0.903913	-3.87459
cg08851943	C6orf64	0.148115	-4.76506	1.98192	0.0550164	0.903913	-3.87488
cg18187335	CTTN	-0.136223	-4.2336	-1.9809	0.0551359	0.903913	-3.87617
cg21282997	IL18RAP	-0.161401	-0.80091	-1.9801	0.0552292	0.903913	-3.87717
cg20318748	NANP	-0.325414	-1.7797	-1.97974	0.0552709	0.903913	-3.87762
cg05436231	CD164L2	0.361605	-2.03394	1.97963	0.0552844	0.903913	-3.87776
cg03863149	ZNF644	-0.135869	-4.33661	-1.97961	0.0552859	0.903913	-3.87778
cg04968426	PPP1R14D	-0.150244	3.83617	-1.97913	0.0553421	0.903913	-3.87838
cg01570885	FAM50B	-0.129997	-0.279054	-1.97908	0.0553479	0.903913	-3.87844
cg19682367	FAM79B	-0.16345	1.25806	-1.97901	0.0553564	0.903913	-3.87853
cg00534274	SLC7A11	0.300726	-1.67249	1.97839	0.0554297	0.903913	-3.87932
cg21618713	ARFIP1	-0.157447	-4.74179	-1.97829	0.0554412	0.903913	-3.87944
cg11212312	IL3	-0.147159	3.47068	-1.97816	0.0554566	0.903913	-3.87961
cg15928446	MGC3121	0.138016	-4.30847	1.97791	0.055485	0.903913	-3.87991
cg24493940	MMP17	0.193707	-3.78178	1.97771	0.0555092	0.903913	-3.88017
cg12936220	RPL26L1	-0.244491	-1.82545	-1.97743	0.0555422	0.903913	-3.88052
cg02361557	NTNG1	0.135794	-4.8717	1.97733	0.0555535	0.903913	-3.88064
cg25946389	MGMT	0.407367	-3.27918	1.97686	0.0556088	0.903913	-3.88123
cg08475088	NALP9	0.1335	3.2216	1.97678	0.0556181	0.903913	-3.88133
cg07433344	HSD17B8	0.119793	-5.37523	1.97676	0.0556201	0.903913	-3.88135
cg12360736	MBNL1	0.160076	-2.15337	1.97672	0.0556251	0.903913	-3.8814
cg14045283	MADCAM1	-0.200128	-3.98898	-1.97653	0.0556484	0.903913	-3.88165
cg00882832	SPRY1	-0.160417	-3.40332	-1.97617	0.0556907	0.903913	-3.8821
cg15264273	ZNF169	0.207518	2.55281	1.97575	0.0557397	0.903913	-3.88262
cg01439983	PEX13	0.256853	-4.23079	1.97565	0.0557514	0.903913	-3.88275
cg01375994	MXRA5	0.324784	-0.650236	1.97553	0.0557653	0.903913	-3.8829
cg01430430	FLJ37078	-0.131739	2.77286	-1.97536	0.0557857	0.903913	-3.88311
cg08661290	PHF13	-0.107366	-3.93914	-1.97481	0.0558511	0.904243	-3.88381
cg04786857	SPDY1	0.219145	-4.26	1.97443	0.0558957	0.904243	-3.88428
cg20233029	B4GALNT2	-0.175997	-2.27582	-1.97306	0.0560576	0.904243	-3.88599
cg24046110	LYNX1	-0.116286	-4.24231	-1.9728	0.0560889	0.904243	-3.88632
cg03812679	CSF3	-0.117426	-4.41394	-1.97263	0.0561085	0.904243	-3.88653
cg00815440	UQCRFS1	0.14579	-5.95997	1.97233	0.0561446	0.904243	-3.88691
cg03077062	SFXN5	-0.119398	-5.26457	-1.97216	0.0561643	0.904243	-3.88712
cg01469547	OR5P3	-0.120839	2.89762	-1.97178	0.0562089	0.904243	-3.88759
cg12661964	IFI35	0.138739	2.80512	1.97178	0.0562095	0.904243	-3.8876
cg00839584	IL1A	0.190948	-0.316135	1.97177	0.0562103	0.904243	-3.88761
cg11706911	AGMAT	0.359847	-3.05011	1.97177	0.0562111	0.904243	-3.88761
cg22502171	GNRH1	-0.142662	2.04446	-1.97159	0.0562315	0.904243	-3.88783
cg24516061	RGS19	0.164036	-5.25543	1.97157	0.0562346	0.904243	-3.88786
cg11822964	PTGIR	0.305696	1.27372	1.97131	0.0562657	0.904243	-3.88819
cg04118154	TMEM53	0.138448	-4.95597	1.97066	0.0563422	0.904243	-3.88899
cg17850880	RNF6	0.0992289	-4.84936	1.97061	0.0563482	0.904243	-3.88906
cg12497564	RBP1	0.472852	-4.32458	1.97046	0.0563658	0.904243	-3.88924
cg19250891	ATP1A4	0.173519	1.86912	1.97019	0.0563981	0.904243	-3.88958
cg07806164	UBE2E2	0.244708	-4.08534	1.96966	0.0564615	0.904243	-3.89025
cg27497781	CHIA	0.222701	1.93062	1.96966	0.0564619	0.904243	-3.89025
cg09699159	PRDM11	-0.124898	2.84468	-1.96899	0.056542	0.904806	-3.89109
cg07349094	AFF3	0.231376	-4.41329	1.96879	0.0565655	0.904806	-3.89134
cg11451801	PSMB10	-0.137236	-4.90358	-1.96854	0.0565955	0.904806	-3.89165
cg03839972	DGUOK	0.163934	-2.9061	1.96807	0.0566516	0.904846	-3.89224
cg02077793	CARM1	-0.179923	-2.22932	-1.96797	0.0566636	0.904846	-3.89236
cg05244766	GSTP1	-0.161544	3.45076	-1.96755	0.0567135	0.905118	-3.89288
cg21431091	TMEM9	-0.181175	-3.20608	-1.96688	0.0567937	0.905875	-3.89372
cg24816298	PTH	0.425556	1.6448	1.96634	0.0568584	0.90637	-3.89439
cg07265300	PFN4	-0.166902	-3.5405	-1.96558	0.0569502	0.90637	-3.89535
cg04058169	BUB3	-0.340726	1.41036	-1.96521	0.0569948	0.90637	-3.89581
cg14706739	EPB49	0.183392	2.40142	1.96514	0.0570033	0.90637	-3.8959
cg21273098	PPIL6	0.120739	-5.58467	1.96513	0.0570034	0.90637	-3.8959
cg01943185	NMU	0.188938	-4.08569	1.96498	0.0570219	0.90637	-3.89609
cg19191883	PTD008	-0.0994061	-4.90389	-1.96451	0.057078	0.906737	-3.89668
cg09964005	GTPBP1	-0.114234	-5.48166	-1.96395	0.0571463	0.906796	-3.89738
cg14391855	RIN1	-0.128517	-3.35289	-1.96394	0.0571474	0.906796	-3.89739
cg10484485	KIAA0922	0.176826	-5.15106	1.96337	0.0572155	0.907043	-3.8981
cg27044702	TPSAB1	-0.277815	0.767716	-1.96271	0.0572953	0.907043	-3.89892
cg23916158	MYBBP1A	-0.127214	-4.2998	-1.96238	0.0573352	0.907043	-3.89934
cg09134747	ATP2C1	-0.19381	-2.16314	-1.96225	0.0573513	0.907043	-3.8995
cg21209356	CSF2RB	0.163699	2.09451	1.96222	0.057355	0.907043	-3.89954
cg26426582	TRIM60	0.147976	2.10375	1.96217	0.0573603	0.907043	-3.8996
cg26209676	ZNF581	-0.341623	-1.8289	-1.96156	0.0574346	0.907155	-3.90036
cg05670275	FBXO36	-0.102259	-5.01406	-1.9615	0.0574414	0.907155	-3.90043
cg26292864	ITM2C	0.106821	-4.85146	1.96127	0.0574694	0.907155	-3.90072
cg06186808	LOC161247	0.187839	3.17582	1.96103	0.057499	0.907155	-3.90102
cg10242476	TDGF1	0.284176	0.504	1.96065	0.0575449	0.90736	-3.9015
cg05535113	CHST4	0.281704	-0.646541	1.96005	0.0576181	0.907606	-3.90225
cg11609154	HSPC268	-0.116944	-4.57446	-1.95981	0.0576464	0.907606	-3.90254
cg19814116	KCNAB2	-0.119678	-5.20108	-1.95971	0.0576592	0.907606	-3.90267
cg20557202	SLC5A5	0.310911	-4.51105	1.95851	0.057804	0.908345	-3.90416
cg08222514	SENP6	0.171662	-2.28249	1.9583	0.0578297	0.908345	-3.90442
cg14238120	ELA3A	0.113809	1.51692	1.95817	0.057846	0.908345	-3.90458
cg18418460	ULBP3	-0.167336	-5.27683	-1.95806	0.0578591	0.908345	-3.90472
cg05306735	ZNF273	0.154852	-3.11609	1.95797	0.0578709	0.908345	-3.90484
cg00987379	ZNF395	0.207433	-3.63956	1.95714	0.0579711	0.909175	-3.90586
cg14059963	GPR19	0.142601	3.18671	1.95698	0.0579907	0.909175	-3.90606
cg20189782	MGC27121	0.140534	2.69389	1.95559	0.0581606	0.909175	-3.90779
cg05173789	RPLP0	-0.151421	-4.91363	-1.95554	0.0581668	0.909175	-3.90786
cg17733331	CDH3	0.17898	-3.54459	1.95538	0.0581868	0.909175	-3.90806
cg25955816	HIST3H3	0.105208	1.43499	1.95521	0.0582072	0.909175	-3.90827
cg21280510	NT5C1A	0.214943	-1.1238	1.95514	0.0582162	0.909175	-3.90836
cg23815491	HP	0.542137	-0.688311	1.95367	0.0583961	0.909175	-3.91018
cg18634211	LIN28	0.299055	-2.81413	1.95346	0.0584223	0.909175	-3.91045
cg26403198	FBXL6	-0.139881	-5.06717	-1.95344	0.0584245	0.909175	-3.91047
cg09573795	MSX1	0.319188	-1.37557	1.95333	0.0584384	0.909175	-3.91061
cg22637941	WISP1	0.165473	3.01177	1.95304	0.0584736	0.909175	-3.91097
cg17028039	FGFR2	0.305741	-3.17835	1.95285	0.0584967	0.909175	-3.9112
cg08839620	POLD3	-0.146797	-4.3447	-1.95242	0.0585503	0.909175	-3.91174
cg06545504	HTN1	0.130097	1.88871	1.95202	0.0585984	0.909175	-3.91223
cg27420236	RPRM	0.219816	-4.12752	1.9518	0.0586262	0.909175	-3.91251
cg08955609	APOE	-0.260274	-3.75364	-1.95172	0.0586355	0.909175	-3.9126
cg08139833	NDUFS8	0.0977944	-5.36376	1.95165	0.0586444	0.909175	-3.91269
cg19930802	ATP10A	0.160717	2.56987	1.9511	0.0587119	0.909175	-3.91337
cg14865516	PAIP1	-0.119257	-4.4501	-1.95102	0.0587216	0.909175	-3.91347
cg03266904	CNOT4	-0.1346	-5.20387	-1.95066	0.0587671	0.909175	-3.91393
cg13296563	RPL6	0.156608	-4.07716	1.9506	0.0587743	0.909175	-3.914
cg19612574	MAPK8	0.198032	2.61381	1.95055	0.0587802	0.909175	-3.91406
cg24480194	GGA1	-0.119525	-4.83082	-1.95007	0.0588391	0.909175	-3.91465
cg24435562	PCDHB13	0.297494	-2.8396	1.94995	0.0588548	0.909175	-3.91481
cg06392096	LILRA5	0.102692	-0.540086	1.94986	0.058866	0.909175	-3.91492
cg16893614	ALX3	0.164393	2.17415	1.94973	0.0588813	0.909175	-3.91507
cg19906397	SMARCB1	-0.119037	-4.70916	-1.94963	0.0588934	0.909175	-3.91519
cg05284724	FLJ12571	-0.118604	-4.58742	-1.94916	0.0589525	0.909175	-3.91579
cg13473336	SLC5A2	-0.211276	0.145183	-1.94912	0.0589565	0.909175	-3.91583
cg19063972	SOX21	0.437499	-4.90156	1.94889	0.0589855	0.909175	-3.91612
cg20881888	ZMYND10	0.366375	-4.06373	1.94831	0.0590569	0.909175	-3.91683
cg03910901	COPS6	0.114852	-4.44644	1.94801	0.0590945	0.909175	-3.91721
cg23307264	KHSRP	-0.150941	-3.53613	-1.94777	0.0591237	0.909175	-3.9175
cg02196805	CSF2	-0.164011	1.25127	-1.94754	0.0591526	0.909175	-3.91779
cg05641882	CXCL3	0.315648	-4.70823	1.94749	0.0591588	0.909175	-3.91785
cg15385623	THRB	0.350686	-3.01847	1.94728	0.0591852	0.909175	-3.91812
cg22979433	CKMT2	0.162972	2.48716	1.94712	0.0592043	0.909175	-3.91831
cg11786750	DYNC1LI1	-0.117579	-4.65685	-1.94708	0.0592094	0.909175	-3.91836
cg25612145	STK31	0.174092	3.53606	1.94638	0.0592966	0.910006	-3.91923
cg01994779	ZNRF1	-0.150492	-4.34353	-1.94462	0.059516	0.911144	-3.92141
cg25999267	FLJ20551	-0.241093	-4.67969	-1.94461	0.0595171	0.911144	-3.92142
cg25466974	SLC30A1	0.0989822	-5.19911	1.94459	0.0595197	0.911144	-3.92144
cg13205516	GBAS	0.209625	-4.28315	1.9445	0.059531	0.911144	-3.92156
cg09086761	MTA2	-0.120371	-4.76142	-1.94399	0.0595946	0.911144	-3.92219
cg09253125	IQCD	0.137071	-4.94284	1.94339	0.0596702	0.911144	-3.92294
cg02314308	GLT25D2	0.140418	-3.46446	1.94289	0.059733	0.911144	-3.92356
cg01001286	IL16	-0.187354	-2.2461	-1.94251	0.0597804	0.911144	-3.92403
cg14332079	CDCA2	-0.696313	-4.49001	-1.94243	0.0597903	0.911144	-3.92412
cg09785172	WFS1	0.16823	-4.90178	1.94241	0.0597918	0.911144	-3.92414
cg02360616	C1orf24	-0.139715	-4.85501	-1.94194	0.0598515	0.911144	-3.92473
cg25853078	OPCML	0.308109	-0.521392	1.94174	0.0598762	0.911144	-3.92497
cg05985767	ANPEP	-0.139488	3.46705	-1.94142	0.059917	0.911144	-3.92537
cg08395899	UPF2	0.174295	-2.92828	1.9413	0.0599317	0.911144	-3.92552
cg19789505	OBSCN	0.169536	1.83352	1.94128	0.0599337	0.911144	-3.92554
cg02105034	SMG7	0.104736	-4.72776	1.94114	0.059952	0.911144	-3.92572
cg18902090	PCDHAC1	0.31107	-2.84558	1.94104	0.0599638	0.911144	-3.92584
cg10117369	LAX1	-0.280037	-1.22409	-1.94103	0.0599654	0.911144	-3.92585
cg16281796	PEX26	-0.0980962	-4.81222	-1.9406	0.0600193	0.911319	-3.92638
cg03294557	SERPINB4	-0.203112	0.569883	-1.94024	0.0600644	0.911319	-3.92683
cg15676488	SNRPC	0.124049	-4.36225	1.94015	0.0600761	0.911319	-3.92694
cg05890019	WDFY3	0.439686	-2.79555	1.93936	0.0601756	0.91177	-3.92792
cg13817266	HSPA6	-0.270133	-0.745175	-1.93932	0.0601808	0.91177	-3.92797
cg17361641	JUND	0.227679	-5.17734	1.93913	0.060205	0.91177	-3.92821
cg05596294	LPPR4	-0.158658	-2.69581	-1.93869	0.06026	0.912103	-3.92874
cg05060602	DCTD	-0.0855523	-4.75585	-1.93836	0.0603017	0.912232	-3.92915
cg04940435	DNTTIP1	0.346639	-3.59415	1.93793	0.0603558	0.912551	-3.92968
cg03712843	STOML3	0.147578	2.00112	1.93728	0.0604379	0.912598	-3.93048
cg22427279	NHLH2	-0.292156	0.366958	-1.93723	0.060445	0.912598	-3.93055
cg14260458	OCM	-0.170475	1.67442	-1.9371	0.0604611	0.912598	-3.93071
cg08826839	FAP	-0.162896	1.47852	-1.9368	0.060499	0.912598	-3.93108
cg22585988	PVRL4	0.230426	1.67585	1.93648	0.0605392	0.912598	-3.93147
cg22688260	ZCSL2	-0.122714	-5.35199	-1.93604	0.0605955	0.912598	-3.93202
cg03292149	CBLC	0.131487	3.56049	1.93586	0.0606173	0.912598	-3.93223
cg10536625	IFT140	0.162138	1.78657	1.93558	0.0606529	0.912598	-3.93258
cg05518543	MAEA	-0.112454	-4.53053	-1.93554	0.0606582	0.912598	-3.93263
cg00903375	SBDS	-0.129326	-5.08262	-1.93509	0.0607156	0.912598	-3.93319
cg10704923	HIST1H1T	0.172015	3.87525	1.93503	0.060723	0.912598	-3.93326
cg15779381	PFAAP5	-0.157078	-2.92776	-1.93455	0.0607842	0.913022	-3.93386
cg18149919	SIAHBP1	0.146056	3.37517	1.93376	0.060884	0.913362	-3.93482
cg13665184	DUS2L	0.143368	-4.96568	1.93303	0.0609772	0.913362	-3.93573
cg24356289	C12orf22	0.10166	-5.06334	1.933	0.0609812	0.913362	-3.93577
cg27226949	EFNB2	-0.139762	-4.33422	-1.93284	0.0610023	0.913362	-3.93597
cg24356797	UBA52	0.155075	-4.9361	1.93262	0.0610295	0.913362	-3.93623
cg25729716	CD79B	0.131916	2.33123	1.93233	0.0610674	0.913362	-3.9366
cg12034229	HUS1	-0.134035	-5.30907	-1.93225	0.0610775	0.913362	-3.9367
cg18876189	FGB	0.125818	2.2271	1.9322	0.0610831	0.913362	-3.93675
cg18354264	MIXL1	-0.304392	-0.980842	-1.93203	0.061105	0.913362	-3.93696
cg03914397	NMUR2	0.120131	1.07855	1.9315	0.0611733	0.913702	-3.93762
cg03665785	HS747E2A	-0.223879	0.960949	-1.93096	0.061242	0.913702	-3.93828
cg12784172	ZNF690	0.150339	3.10753	1.93079	0.0612634	0.913702	-3.93849
cg22105582	RAB27B	0.126843	-4.24641	1.93065	0.0612818	0.913702	-3.93867
cg17225169	PJA2	0.145367	2.48692	1.9305	0.0613013	0.913702	-3.93885
cg06063714	GABRD	-0.226904	0.576354	-1.93022	0.0613368	0.913702	-3.9392
cg15214092	MRPL12	0.270979	-4.74576	1.92982	0.0613876	0.913702	-3.93968
cg18438777	NPY5R	0.196356	-3.14609	1.92937	0.0614451	0.913702	-3.94024
cg22415472	SLC5A7	0.128386	1.91272	1.9293	0.0614542	0.913702	-3.94032
cg01794711	CNDP2	-0.0991891	-5.17209	-1.92926	0.061459	0.913702	-3.94037
cg07126839	FAM100B	0.247946	-5.22064	1.92869	0.0615321	0.914086	-3.94107
cg07858745	GTF2I	0.103338	-4.23543	1.92826	0.0615877	0.914086	-3.9416
cg26330371	LMAN1	-0.154718	-3.83476	-1.92806	0.0616141	0.914086	-3.94186
cg17189058	FLJ20558	0.161984	-4.79639	1.92803	0.0616175	0.914086	-3.94189
cg24378421	MTMR9	-0.272986	-0.243273	-1.92695	0.0617563	0.915443	-3.94322
cg05570980	C3orf52	0.13311	-2.04486	1.92658	0.0618043	0.915443	-3.94367
cg08576197	CCDC57	-0.181506	-4.63756	-1.92651	0.0618137	0.915443	-3.94376
cg16367232	UTP14A	-0.352242	-2.76556	-1.92629	0.0618417	0.915443	-3.94403
cg20176532	ZNF256	-0.107753	-5.05838	-1.92588	0.061895	0.91574	-3.94454
cg09662150	TM2D2	-0.129306	-4.93607	-1.92538	0.0619596	0.91615	-3.94515
cg10202457	NMNAT2	0.144769	-2.40896	1.92491	0.0620198	0.91615	-3.94573
cg17466768	RBJ	0.13436	-4.4801	1.92486	0.0620269	0.91615	-3.94579
cg18730023	PTK9	-0.144342	-3.74273	-1.92463	0.0620556	0.91615	-3.94607
cg01288067	MELK	-0.10973	-4.82636	-1.9239	0.0621504	0.916741	-3.94697
cg24974477	PLA2G12A	0.122815	-3.86134	1.92381	0.062162	0.916741	-3.94708
cg00202711	HTR2C	0.643185	-2.35104	1.92297	0.0622708	0.917854	-3.94811
cg18428373	FRMPD1	0.123836	-4.4063	1.9227	0.0623067	0.917893	-3.94845
cg26197220	TSC22D1	0.150009	-4.85158	1.92172	0.062433	0.918819	-3.94964
cg06465021	SLC12A2	0.151671	-4.52256	1.9217	0.0624362	0.918819	-3.94967
cg08624068	STARD6	0.154524	2.08371	1.92119	0.0625024	0.919292	-3.95029
cg14195915	SFRS4	0.150822	-4.14093	1.92084	0.0625485	0.919292	-3.95073
cg11819429	ACIN1	-0.12537	-3.43842	-1.92011	0.0626434	0.919292	-3.95162
cg23637943	PSMA5	0.126224	-4.42295	1.91993	0.0626667	0.919292	-3.95184
cg19327844	APBB1	0.144027	-5.1529	1.91972	0.0626936	0.919292	-3.95209
cg07384961	CLDN6	0.263752	-2.18277	1.91961	0.0627086	0.919292	-3.95223
cg00012386	C1orf142	-0.132178	-4.70546	-1.91956	0.0627154	0.919292	-3.9523
cg18371506	NRP2	0.143553	-5.18742	1.91941	0.062735	0.919292	-3.95248
cg21710060	GRK1	0.182481	4.03775	1.91861	0.0628395	0.919381	-3.95346
cg03535648	PMCH	0.183046	1.83458	1.91822	0.0628895	0.919381	-3.95393
cg13135180	RPP21	-0.180072	-4.84069	-1.9179	0.0629324	0.919381	-3.95433
cg08729012	CMTM6	0.129596	-2.66539	1.91784	0.0629396	0.919381	-3.9544
cg01669948	KCNK16	0.128872	2.52451	1.91778	0.0629471	0.919381	-3.95447
cg07038400	PPP2R3A	-0.194733	0.114479	-1.91725	0.0630165	0.919381	-3.95512
cg23613317	LARP1	0.119719	2.68714	1.91725	0.0630166	0.919381	-3.95512
cg07337598	ANXA9	0.134138	0.792369	1.91709	0.0630381	0.919381	-3.95532
cg00819696	TIMELESS	0.121746	-4.89551	1.91707	0.0630412	0.919381	-3.95535
cg23112213	CDC23	0.148843	-2.92842	1.91658	0.0631056	0.919791	-3.95595
cg17329164	PPT2	0.298626	-0.555897	1.91564	0.0632279	0.919791	-3.95709
cg05346899	LASS4	-0.135344	-4.01821	-1.91563	0.0632292	0.919791	-3.95711
cg07660236	ZNF96	0.143393	-3.4107	1.91531	0.0632714	0.919791	-3.9575
cg21026663	HIST1H4D	0.177061	-4.94407	1.91529	0.0632741	0.919791	-3.95752
cg08763433	SMG5	-0.136978	-5.92213	-1.91504	0.0633077	0.919791	-3.95784
cg02972551	JMJD1A	-0.118115	-4.16016	-1.91501	0.0633109	0.919791	-3.95787
cg03506684	GYG2	0.158615	-4.17712	1.91431	0.0634037	0.919791	-3.95873
cg17880199	MYH11	0.165192	-4.61255	1.91323	0.0635465	0.919791	-3.96005
cg19988449	BNC1	0.201799	-3.73391	1.91318	0.0635529	0.919791	-3.96011
cg08928646	UBE1L2	-0.131117	-3.80321	-1.9131	0.0635632	0.919791	-3.96021
cg26229274	SLC22A4	-0.133321	-5.04574	-1.91309	0.0635648	0.919791	-3.96022
cg27201297	CTDSPL	-0.147226	-3.37354	-1.91283	0.0635983	0.919791	-3.96053
cg20442709	C1orf9	-0.165508	-3.24274	-1.91278	0.0636047	0.919791	-3.96059
cg14984307	ACYP1	0.121044	-3.76496	1.91266	0.0636217	0.919791	-3.96075
cg08871016	HSF2BP	-0.258314	-3.76272	-1.91223	0.0636787	0.919791	-3.96128
cg03521347	NUDCD3	0.143539	-4.4323	1.91221	0.0636813	0.919791	-3.9613
cg23372001	HIST1H4J	-0.103053	-4.10425	-1.9122	0.0636819	0.919791	-3.96131
cg08190044	ATP8B2	-0.112249	-3.70705	-1.91204	0.063703	0.919791	-3.9615
cg04149472	NAT1	0.127673	2.55174	1.9117	0.0637484	0.919891	-3.96192
cg03909500	RLN3R1	0.208045	-3.88089	1.91149	0.0637766	0.919891	-3.96218
cg06242000	MGC2408	-0.125644	-3.67966	-1.91083	0.0638638	0.920667	-3.96298
cg27105123	EPS8L1	0.353049	0.0146764	1.91054	0.0639023	0.92074	-3.96334
cg19437319	KIAA0196	0.176275	2.45136	1.90983	0.0639966	0.921617	-3.96421
cg08338368	IL26	-0.186704	2.6061	-1.90953	0.0640363	0.921708	-3.96457
cg00689010	NCSTN	0.112487	2.01218	1.90921	0.0640782	0.92183	-3.96496
cg20740029	SLC5A8	0.208152	-3.84584	1.90882	0.06413	0.922094	-3.96543
cg17468841	CBLB	0.113208	-5.61921	1.90844	0.0641809	0.922345	-3.9659
cg09906309	C11orf46	-0.116366	-3.82792	-1.90715	0.0643536	0.923004	-3.96748
cg23599056	ZMYND17	0.150368	2.29595	1.90692	0.0643834	0.923004	-3.96775
cg01684579	HSPC111	-0.170758	-0.035565	-1.90666	0.064419	0.923004	-3.96808
cg01665633	NDNL2	-0.130603	-4.07133	-1.90663	0.0644229	0.923004	-3.96811
cg04376312	MYLK	-0.162051	-1.27392	-1.90609	0.0644943	0.923004	-3.96877
cg25708912	DUSP21	0.166269	2.4014	1.90591	0.0645189	0.923004	-3.96899
cg11438428	PTF1A	0.335738	-2.79313	1.90477	0.0646715	0.923004	-3.97038
cg07816442	CD3EAP	0.114619	-4.75316	1.90439	0.0647226	0.923004	-3.97084
cg25974764	KLHDC2	-0.106538	-5.12399	-1.90434	0.0647293	0.923004	-3.97091
cg25141490	IL17B	0.14543	1.66137	1.90409	0.0647632	0.923004	-3.97121
cg25978208	SNRPN	0.184122	0.414728	1.90406	0.0647672	0.923004	-3.97125
cg08827391	GDI2	-0.156954	-4.45046	-1.90397	0.0647787	0.923004	-3.97135
cg26260201	PCSK4	-0.0856737	-5.57522	-1.90325	0.0648749	0.923004	-3.97223
cg07536847	PAX7	-0.216694	-3.6238	-1.90305	0.0649024	0.923004	-3.97248
cg22682953	PTPN11	0.139484	-4.56459	1.90297	0.0649136	0.923004	-3.97258
cg06868758	NDUFS1	0.1811	-0.54952	1.90291	0.0649205	0.923004	-3.97264
cg15247144	PYCARD	-0.123864	-4.98138	-1.90278	0.0649389	0.923004	-3.97281
cg21119032	LANCL1	-0.178473	-3.59477	-1.9027	0.0649495	0.923004	-3.9729
cg17710021	G0S2	0.28717	-3.89424	1.9022	0.0650161	0.923004	-3.97351
cg03970609	MUC7	0.196627	0.753534	1.902	0.0650429	0.923004	-3.97375
cg20701850	RECQL	-0.136628	-4.58269	-1.90172	0.0650809	0.923004	-3.97409
cg15798530	TRPC3	-0.154086	1.91219	-1.90148	0.0651143	0.923004	-3.97439
cg17742155	ATP6V1G1	-0.138308	-4.70878	-1.90083	0.0652009	0.923004	-3.97518
cg17474651	MAGEC3	0.21922	2.3033	1.9006	0.065232	0.923004	-3.97546
cg13797031	NIPSNAP1	0.112172	1.6873	1.90003	0.0653096	0.923004	-3.97615
cg13536448	HIST2H2AA	-0.279937	-4.41173	-1.89946	0.065386	0.923004	-3.97684
cg11822659	DOK5	0.133234	-3.44325	1.89923	0.0654175	0.923004	-3.97712
cg15750705	GJB4	0.16828	3.71231	1.89895	0.0654555	0.923004	-3.97747
cg21801378	BRUNOL6	0.397523	-4.2635	1.89856	0.0655081	0.923004	-3.97794
cg11114344	C17orf45	-0.147899	-3.93167	-1.89836	0.065536	0.923004	-3.97819
cg09893068	CCDC17	-0.16072	2.54243	-1.89797	0.0655885	0.923004	-3.97866
cg16749930	IL18BP	-0.116367	-5.13663	-1.89793	0.0655934	0.923004	-3.9787
cg24949049	TDRD3	0.158357	2.06137	1.89774	0.0656195	0.923004	-3.97894
cg04126866	C10orf99	0.177561	2.71208	1.89753	0.0656479	0.923004	-3.97919
cg15002187	SLC37A3	-0.126068	-4.48815	-1.89746	0.065657	0.923004	-3.97927
cg09123444	MGC13170	-0.0930128	-4.98373	-1.89736	0.0656711	0.923004	-3.9794
cg01120761	CLEC4C	0.557265	1.53931	1.89711	0.0657046	0.923004	-3.9797
cg05982504	IGFALS	-0.261577	4.03719	-1.89657	0.0657782	0.923004	-3.98036
cg10173723	KRT25C	0.13559	2.13314	1.89631	0.0658133	0.923004	-3.98067
cg25718402	CLDN7	0.127237	-5.79475	1.89625	0.065822	0.923004	-3.98075
cg17918089	SETDB1	-0.095738	-4.93066	-1.89603	0.065852	0.923004	-3.98102
cg06381133	FRS3	-0.110276	-4.63584	-1.89588	0.0658727	0.923004	-3.9812
cg00314943	ALPPL2	0.238075	1.83609	1.89553	0.0659203	0.923004	-3.98163
cg13414044	RNF170	-0.128722	-5.62215	-1.89532	0.0659488	0.923004	-3.98188
cg26692016	APOBEC1	-0.154794	2.21217	-1.89503	0.0659889	0.923004	-3.98224
cg11481793	FLJ25476	-0.168377	-3.37738	-1.89492	0.0660033	0.923004	-3.98236
cg11748006	CAPNS1	-0.17011	-4.12752	-1.89489	0.0660068	0.923004	-3.9824
cg12179176	SNX19	0.377649	-3.81368	1.89466	0.0660387	0.923004	-3.98268
cg15303841	RFPL1	-0.156111	3.01409	-1.89454	0.0660547	0.923004	-3.98282
cg24352530	ABCG2	0.130234	-4.27385	1.89443	0.0660706	0.923004	-3.98296
cg25598083	ACOT2	0.177504	2.57223	1.89431	0.0660858	0.923004	-3.9831
cg10331048	MRPL11	-0.123527	-4.37797	-1.89409	0.0661169	0.923004	-3.98337
cg02387679	IQGAP2	0.159035	-3.97965	1.89408	0.0661184	0.923004	-3.98339
cg25961684	STK36	0.106612	-4.49225	1.89404	0.0661233	0.923004	-3.98343
cg27264345	REEP2	-0.136747	-4.49348	-1.89387	0.066147	0.923004	-3.98364
cg14230685	SPIN	-0.10952	-4.48935	-1.89364	0.0661787	0.923004	-3.98392
cg09688763	ZDHHC6	-0.0944621	-4.43868	-1.89334	0.0662185	0.923004	-3.98428
cg10018778	TSPAN31	-0.125144	-4.87717	-1.89328	0.0662275	0.923004	-3.98436
cg25234963	SFRS14	-0.124514	-4.61969	-1.89312	0.0662486	0.923004	-3.98454
cg05259765	PSCD4	-0.142807	3.63422	-1.893	0.0662658	0.923004	-3.9847
cg22771603	HSPA4	-0.158358	-4.45638	-1.89278	0.0662961	0.923004	-3.98496
cg06470552	CSPG6	-0.132707	-4.96263	-1.89269	0.0663083	0.923004	-3.98507
cg11856697	DNAI2	-0.133124	2.95686	-1.89249	0.0663352	0.923004	-3.98531
cg17057965	FBXO28	-0.128964	-3.72733	-1.89132	0.0664959	0.924772	-3.98673
cg21872391	SMNDC1	-0.12174	-5.10036	-1.89073	0.0665774	0.925072	-3.98745
cg10900550	TDRD7	-0.165615	-3.78434	-1.89067	0.0665845	0.925072	-3.98752
cg17563769	GTF2A2	-0.163311	-3.88932	-1.88983	0.0667013	0.925227	-3.98854
cg19428735	RRH	0.162133	0.519234	1.88978	0.0667075	0.925227	-3.9886
cg13663218	TRHDE	0.291837	-2.82774	1.88971	0.0667168	0.925227	-3.98868
cg15389153	CCDC13	0.167239	1.84839	1.88962	0.0667298	0.925227	-3.9888
cg08093278	RANBP3	0.127104	-5.4883	1.88894	0.0668238	0.925853	-3.98962
cg07636178	HIST1H3C	0.145355	-4.04059	1.88854	0.0668786	0.925853	-3.9901
cg10164686	SERPINB6	0.107414	-4.44368	1.88837	0.0669019	0.925853	-3.99031
cg02825709	ZNF75A	-0.169633	2.65366	-1.88795	0.0669605	0.925853	-3.99082
cg22103999	DNAJA3	-0.12216	-4.74117	-1.88792	0.0669635	0.925853	-3.99085
cg12626085	UEV3	-0.128524	-4.94517	-1.88725	0.0670569	0.925853	-3.99167
cg07846220	LAMA1	0.615155	-3.95361	1.8872	0.0670638	0.925853	-3.99173
cg13618372	SPTBN1	0.12749	2.13263	1.88704	0.067086	0.925853	-3.99192
cg10446968	SLC25A12	-0.142317	-4.6731	-1.88695	0.0670979	0.925853	-3.99203
[truncated: 25,581 more rows]

## Sheet: Table S4 S vs PS
Table 4: List of the genes showing symptomatic mutation carriers compared to pre-symptomatic patients.
	ID	logFC	AveExpr	t	P.Value	adj.P.Val	B		PS average methylation %	S	K	S-PS
cg09809672	EDARADD	-0.880138	-0.352559	-5.18815	3.57776e-05	0.512496	-1.57043	cg09809672	52.0667	37.2818	45.2867	-14.7848
cg24329374	NIPSNAP3A	0.363915	-5.38143	5.17214	3.7167e-05	0.512496	-1.58108	cg24329374	1.53333	2.07273	1.88667	0.539394
cg04640913	CDH22	-0.446852	-0.644446	-4.56436	0.000159764	0.999874	-2.00736	cg04640913	42.7111	35.4364	40.1533	-7.27475
cg08093398	PSF1	0.291126	2.37958	4.3287	0.000282361	0.999874	-2.18361	cg08093398	81.8778	84.6727	83.8933	2.79495
cg05995267	PRRT2	-0.53346	-3.01826	-4.29921	0.000303231	0.999874	-2.20606	cg05995267	12.5889	8.91818	10.6067	-3.67071
cg06469542	THSD3	0.679072	-0.194459	4.11795	0.000470045	0.999874	-2.34594	cg06469542	40.3111	51.2545	46.0533	10.9434
cg07922606	HIST1H3E	0.521496	4.6058	4.05937	0.000541524	0.999874	-2.3918	cg07922606	95.2111	96.5273	96.02	1.31616
cg11314684	AKT3	-0.460963	-1.48807	-4.02713	0.000585381	0.999874	-2.41716	cg11314684	28.8889	22.3909	25.1933	-6.49798
cg10644878	LYPLA1	0.326528	-1.12183	3.98715	0.000644715	0.999874	-2.44874	cg10644878	28.7444	33.5545	32.48	4.8101
cg23492043	ASTN	-0.325484	-3.10649	-3.91192	0.000772993	0.999874	-2.50851	cg23492043	10.6111	8.49091	8.96667	-2.1202
cg14892768	AXL	-0.392236	-0.784737	-3.84745	0.000902895	0.999874	-2.5601	cg14892768	39.6111	32.9818	33.3333	-6.62929
cg20270599	LEPREL1	-0.42061	-2.50837	-3.83194	0.000937246	0.999874	-2.57256	cg20270599	16.3222	12.3909	15.1133	-3.93131
cg09454892	SAMD8	-0.482108	-0.0890464	-3.82479	0.000953517	0.999874	-2.57831	cg09454892	51.4333	43.8273	50.74	-7.60606
cg16778809	ADAM23	0.38902	-4.36615	3.77975	0.0010626	0.999874	-2.6146	cg16778809	3.26667	4.49091	3.41333	1.22424
cg05057057	DDX56	-0.366231	-4.04841	-3.77311	0.0010797	0.999874	-2.61997	cg05057057	5.73333	4.34545	4.86667	-1.38788
cg14950072	LAMA1	0.462491	-3.71607	3.76751	0.00109432	0.999874	-2.62449	cg14950072	5.28889	7.55455	6.52667	2.26566
cg24849648	WNT16	-0.375006	0.210514	-3.75404	0.0011303	0.999874	-2.63538	cg24849648	55.2333	47.8545	52.24	-7.37879
cg23874078	CEPT1	0.327349	-3.77502	3.74655	0.00115083	0.999874	-2.64145	cg23874078	4.48889	5.73636	5.44667	1.24747
cg23637791	ODF3L1	-0.441962	-2.18447	-3.67343	0.00137144	0.999874	-2.70082	cg23637791	20.3	15.9455	17.9067	-4.35455
cg27393372	SCRN3	-0.280523	-4.67254	-3.66568	0.00139714	0.999874	-2.70713	cg27393372	3.22222	2.53636	2.94667	-0.685859
cg15308737	ARSG	0.664998	2.42263	3.65329	0.00143923	0.999874	-2.71724	cg15308737	79.7	85.8	81.3133	6.1
cg11984608	CLDN16	-0.296806	2.28553	-3.63651	0.00149823	0.999874	-2.73093	cg11984608	84.0444	81.0727	80.3667	-2.97172
cg10882227	APLP2	-0.282851	-3.67563	-3.63066	0.00151932	0.999874	-2.7357	cg10882227	6.37778	4.97273	6.64667	-1.40505
cg05045781	FHL3	-0.2446	-4.05514	-3.63049	0.00151996	0.999874	-2.73585	cg05045781	5.11111	4.24545	4.22	-0.865657
cg24924779	KCNG1	0.501819	-3.58697	3.57789	0.00172357	0.999874	-2.7789	cg24924779	5.73333	8.15455	5.63333	2.42121
cg19761273	CSNK1D	-0.468136	-1.95406	-3.57192	0.00174828	0.999874	-2.78379	cg19761273	23.1	18	20.54	-5.1
cg02836529	NEUROD1	-0.311735	-2.91201	-3.56878	0.00176144	0.999874	-2.78636	cg02836529	11.4667	9.14545	10.5467	-2.32121
cg12683641	KLK14	0.726192	3.34297	3.56608	0.00177283	0.999874	-2.78858	cg12683641	88.1111	92.3182	88.26	4.20707
cg24389359	CCDC63	-0.58221	1.34066	-3.55744	0.00180976	0.999874	-2.79567	cg24389359	75.3222	66.9364	71.3333	-8.38586
cg21642649	C21orf66	-0.728704	-3.65025	-3.54812	0.00185045	0.999874	-2.80333	cg21642649	7.58889	4.32727	6.09333	-3.26162
cg06885782	KCNQ4	-0.467097	0.432512	-3.54056	0.00188408	0.999874	-2.80953	cg06885782	61.6667	53.6545	56.6733	-8.01212
cg19235307	MBD4	-0.389036	-2.04796	-3.50065	0.00207197	0.999874	-2.84237	cg19235307	20.4111	16.1727	17.98	-4.23838
cg25803423	C14orf119	-0.302789	-4.04659	-3.50056	0.00207243	0.999874	-2.84244	cg25803423	4.98889	3.90909	4.22	-1.0798
cg03224418	SAMD10	-0.465643	-0.864497	-3.47079	0.00222446	0.999874	-2.86699	cg03224418	39.4778	32.0545	35.54	-7.42323
cg10784813	SOCS1	0.319648	0.359933	3.46085	0.00227759	0.999874	-2.87519	cg10784813	53.0222	58.4545	55.2467	5.43232
cg02071305	VPS18	-0.382179	-1.5148	-3.45866	0.00228947	0.999874	-2.87699	cg02071305	28.2444	23.4091	25.7267	-4.83535
cg07991621	SH3BP2	1.09251	-1.90497	3.44054	0.00239012	0.999874	-2.89196	cg07991621	13.9889	27.5182	20.3867	13.5293
cg04389838	ZNF501	-0.537504	-1.72639	-3.43822	0.0024033	0.999874	-2.89388	cg04389838	26.8333	20.2909	21.62	-6.54242
cg07158339	FXN	-0.355809	-1.11266	-3.41844	0.00251873	0.999874	-2.91023	cg07158339	33.9667	28.3091	29.74	-5.65758
cg27196467	KCNIP4	-0.532171	-1.80343	-3.41371	0.00254709	0.999874	-2.91414	cg27196467	24.9	18.1455	16.8	-6.75455
cg05822532	ELN	-0.873563	-1.24341	-3.4076	0.00258424	0.999874	-2.9192	cg05822532	37.2333	24.8455	30.34	-12.3879
cg15660077	NLGN2	0.617007	0.723416	3.40275	0.0026141	0.999874	-2.92321	cg15660077	57.0222	66.0364	61.6	9.01414
cg18452600	MSRA	-0.310056	-3.72097	-3.39967	0.00263325	0.999874	-2.92576	cg18452600	6.96667	5.45455	5.89333	-1.51212
cg05767404	C1orf150	-0.754037	-1.69807	-3.38815	0.002706	0.999874	-2.9353	cg05767404	26.7222	18.2273	17.3067	-8.49495
cg07611925	KCNE2	-0.312997	3.11973	-3.37582	0.00278613	0.999874	-2.94552	cg07611925	90.4	88.4818	84.02	-1.91818
cg14399447	PLA2G4C	-0.345484	-4.12512	-3.37472	0.00279338	0.999874	-2.94643	cg14399447	4.65556	3.65455	4.38	-1.00101
cg13798376	DSPG3	0.547067	0.408054	3.36166	0.00288094	0.999874	-2.95725	cg13798376	44.9444	57.2273	54.7	12.2828
cg07000831	SETDB2	0.287004	-4.54586	3.35642	0.0029168	0.999874	-2.96159	cg07000831	2.78889	3.52727	3.66	0.738384
cg05492270	RNF121	-0.285189	-3.53905	-3.34961	0.00296411	0.999874	-2.96724	cg05492270	7.53333	6.09091	6.66667	-1.44242
cg06534172	DDX39	-0.318765	-4.99878	-3.33661	0.0030565	0.999874	-2.97803	cg06534172	2.71111	2.10909	2.70667	-0.60202
cg16608348	PTPN14	-0.480665	-4.73592	-3.32846	0.0031158	0.999874	-2.98479	cg16608348	3.95556	2.68182	3.22667	-1.27374
cg13834567	FLJ90805	0.255416	-2.52594	3.32499	0.00314138	0.999874	-2.98767	cg13834567	11.3	13.5909	12.62	2.29091
cg05225390	ZW10	-0.33953	-5.35872	-3.32425	0.0031469	0.999874	-2.98829	cg05225390	2.23333	1.66364	1.73333	-0.569697
cg19722847	IPO8	-0.398885	-2.79437	-3.32051	0.00317476	0.999874	-2.9914	cg19722847	13.8222	10.5636	14.4933	-3.25859
cg17133388	C3orf28	-0.336736	-3.54106	-3.31362	0.00322672	0.999874	-2.99712	cg17133388	8.22222	6.32727	7.14	-1.89495
cg09039163	LOC339768	-0.467851	-0.944451	-3.30402	0.00330056	0.999874	-3.00509	cg09039163	37.9667	30.9545	32.8867	-7.01212
cg05316065	MLZE	-0.419679	0.212985	-3.30116	0.00332279	0.999874	-3.00746	cg05316065	57.2556	49.7545	57.38	-7.50101
cg01919208	LAMB2	-0.564417	-0.580733	-3.29534	0.00336863	0.999874	-3.0123	cg01919208	45.4333	35.9727	44.3867	-9.46061
cg08532057	NUPL1	0.77384	-2.20659	3.29427	0.00337718	0.999874	-3.01319	cg08532057	13.5444	21.4727	15.88	7.92828
cg08822227	SH3BP2	1.8159	-2.60066	3.28024	0.00349046	0.999874	-3.02485	cg08822227	9.11111	26.2364	18.4933	17.1253
cg21274570	CCL25	0.345057	2.85585	3.26965	0.00357849	0.999874	-3.03366	cg21274570	86.1556	88.7909	87.2	2.63535
cg23246978	GPC6	0.216472	-3.91865	3.26474	0.00362	0.999874	-3.03775	cg23246978	3.95556	4.70909	4.25333	0.753535
cg20697204	FLJ40172	0.408889	1.42023	3.26103	0.00365161	0.999874	-3.04082	cg20697204	69.6444	74.9364	72.0267	5.29192
cg25607161	OR1A1	0.312254	1.54505	3.26081	0.00365356	0.999874	-3.04101	cg25607161	70.7667	74.8727	74.34	4.10606
cg12091331	PLAT	-0.450164	0.039194	-3.25299	0.00372119	0.999874	-3.04751	cg12091331	53.8889	46.0636	50.3533	-7.82525
cg19815376	FLJ34503	-0.617869	1.72474	-3.24671	0.00377645	0.999874	-3.05274	cg19815376	80.0111	72.4636	77.84	-7.54747
cg22396353	GTSE1	0.337833	-5.46091	3.24011	0.00383543	0.999874	-3.05824	cg22396353	1.32222	1.83636	1.76667	0.514141
cg13181284	KRT6B	-0.260506	3.09493	-3.23807	0.00385381	0.999874	-3.05993	cg13181284	90.0444	88.3909	89.7467	-1.65354
cg10707300	ZNF653	0.264228	-4.35034	3.2317	0.00391177	0.999874	-3.06523	cg10707300	3.27778	4.03636	3.62	0.758586
cg19669439	BTRC	-0.223304	-4.18643	-3.22878	0.00393869	0.999874	-3.06767	cg19669439	4.28889	3.57273	4.13333	-0.716162
cg18565479	DISC1	0.237222	-4.76997	3.2162	0.00405647	0.999874	-3.07814	cg18565479	2.38889	2.97273	2.51333	0.583838
cg11107205	RCL1	0.247805	-4.58823	3.21307	0.00408626	0.999874	-3.08074	cg11107205	2.81111	3.38182	3.02	0.570707
cg04033650	NSUN5	-0.301149	-4.58293	-3.18893	0.00432365	0.999874	-3.10085	cg04033650	3.3	2.53636	3.00667	-0.763636
cg08417687	SNX3	0.269968	-4.13551	3.18532	0.00436027	0.999874	-3.10386	cg08417687	3.62222	4.56364	4.1	0.941414
cg13818573	C1QL1	0.623163	-2.82338	3.18319	0.00438199	0.999874	-3.10563	cg13818573	9.95556	14.9	11.2867	4.94444
cg27584171	KIAA0256	0.267635	-4.3616	3.18214	0.00439279	0.999874	-3.1065	cg27584171	3.02222	3.75455	3.58	0.732323
cg23644213	PIGO	0.253064	-4.40144	3.18045	0.00441014	0.999874	-3.10791	cg23644213	2.97778	3.73636	3.72	0.758586
cg20557037	COBLL1	0.399331	-4.39577	3.17893	0.00442578	0.999874	-3.10917	cg20557037	3.14444	4.4	3.45333	1.25556
cg17820828	KCNQ1	0.861753	0.237616	3.1775	0.00444059	0.999874	-3.11037	cg17820828	46.3667	60.3818	56.2533	14.0152
cg12671744	FAAH	0.629918	0.116073	3.17699	0.00444596	0.999874	-3.1108	cg12671744	44.8889	55.5455	51.2067	10.6566
cg09338170	SLC35A3	-0.285431	-3.21915	-3.17101	0.00450839	0.999874	-3.11577	cg09338170	7.68889	6.48182	7.62	-1.20707
cg16028934	TP53BP2	0.318064	-4.19315	3.16388	0.00458407	0.999874	-3.12172	cg16028934	3.34444	4.41818	3.52	1.07374
cg20692569	FZD9	0.498275	-0.624438	3.16318	0.00459156	0.999874	-3.1223	cg20692569	34.8333	43.0091	37.28	8.17576
cg13968390	SULT1C1	1.04066	1.7269	3.16237	0.00460025	0.999874	-3.12298	cg13968390	65.9556	81.1091	81.1267	15.1535
cg06952310	CSPG3	0.380489	0.430236	3.15381	0.00469299	0.999874	-3.13011	cg06952310	53.2222	59.6455	56.9467	6.42323
cg05331214	SCN7A	-0.402169	1.4003	-3.15114	0.00472224	0.999874	-3.13233	cg05331214	73.9778	68.7545	72.8133	-5.22323
cg19466563	SPARCL1	-0.231916	2.04915	-3.14303	0.00481234	0.999874	-3.13909	cg19466563	81.6	78.9182	78.8733	-2.68182
cg06434451	MARCKSL1	-0.333311	0.78312	-3.14141	0.00483056	0.999874	-3.14044	cg06434451	65.8667	60.3909	62.46	-5.47576
cg26767761	ZNF198	-0.28457	-4.67786	-3.14119	0.00483302	0.999874	-3.14063	cg26767761	3.11111	2.46364	2.86667	-0.647475
cg09225321	OTOP2	-0.339151	-3.84949	-3.13687	0.00488191	0.999874	-3.14423	cg09225321	6.94444	5.49091	6.32	-1.45354
cg10362475	SHANK2	0.720334	-0.28634	3.12916	0.00497026	0.999874	-3.15065	cg10362475	38.7111	50.4273	44.3133	11.7162
cg24691453	S100A4	-0.334118	-3.63429	-3.12741	0.0049905	0.999874	-3.15211	cg24691453	7.94444	6.35455	6.76667	-1.5899
cg27042767	DDX3X	-0.296653	-5.09343	-3.1265	0.00500118	0.999874	-3.15287	cg27042767	2.62222	2.05455	2.32	-0.567677
cg24009109	CCDC12	-0.244355	-3.90339	-3.12063	0.00506986	0.999874	-3.15776	cg24009109	5.71111	4.8	5.27333	-0.911111
cg07404485	PON1	0.670924	1.15105	3.1067	0.00523662	0.999874	-3.16937	cg07404485	62.7111	72.5636	68.5933	9.85253
cg04836038	DOCK9	0.578533	-3.1599	3.10492	0.00525832	0.999874	-3.17085	cg04836038	7.42222	12.1545	8.91333	4.73232
cg04144768	DDC	-0.269416	1.55991	-3.10114	0.00530469	0.999874	-3.17401	cg04144768	75.9	72.3091	71.92	-3.59091
cg00186141	PODXL	-0.243545	-4.86427	-3.0931	0.00540468	0.999874	-3.18071	cg00186141	3.01111	2.44545	2.72	-0.565657
cg02945646	AP1G2	-0.312054	-3.37744	-3.09059	0.00543625	0.999874	-3.18281	cg02945646	9.43333	7.72727	8.91333	-1.70606
cg10574499	UNQ2446	-0.328483	2.19837	-3.07859	0.00558955	0.999874	-3.19281	cg10574499	83.6333	79.9909	80.3333	-3.64242
cg12312863	AMDHD2	-0.609191	0.488349	-3.07791	0.00559841	0.999874	-3.19338	cg12312863	63.4556	53.1818	58.1667	-10.2737
cg21184011	NHN1	-0.388037	-2.09876	-3.0737	0.00565323	0.999874	-3.19688	cg21184011	20.7111	16.6909	17.4533	-4.0202
cg08529529	ALOX5AP	-0.295034	-2.91163	-3.07355	0.00565523	0.999874	-3.19701	cg08529529	10.3111	8.57273	9.8	-1.73838
cg13726191	FGFBP1	-0.49367	-0.568131	-3.07276	0.00566556	0.999874	-3.19767	cg13726191	44.8333	36.5091	41.42	-8.32424
cg05577173	PAPD4	-0.264727	-3.97867	-3.06983	0.00570416	0.999874	-3.20011	cg05577173	5.71111	4.76364	5.22	-0.947475
cg05688084	KIAA0090	0.255141	-4.47708	3.06956	0.00570781	0.999874	-3.20034	cg05688084	2.7	3.40909	3.14667	0.709091
cg12685200	LGMN	0.291801	-5.41733	3.06588	0.00575664	0.999874	-3.20341	cg12685200	1.5	1.93636	1.55333	0.436364
cg00995520	KCNA3	-0.808623	-0.65262	-3.06514	0.00576643	0.999874	-3.20402	cg00995520	44.8	32.3182	35.36	-12.4818
cg20614736	CCDC74B	-0.26955	1.78378	-3.05671	0.00588012	0.999874	-3.21105	cg20614736	78.1222	74.8091	73.2333	-3.31313
cg14093936	SEMA7A	-0.340092	-1.01673	-3.05667	0.00588061	0.999874	-3.21108	cg14093936	35.6222	30.3727	32.9733	-5.24949
cg08411435	PPP1R1B	-0.359618	-0.298031	-3.05326	0.00592723	0.999874	-3.21393	cg08411435	47.4889	41.3455	45.7533	-6.14343
cg05361811	UTP20	-0.260658	-4.25839	-3.05212	0.00594279	0.999874	-3.21487	cg05361811	4.9	4.03636	4.08667	-0.863636
cg11356290	AZI2	0.239623	-4.64162	3.05202	0.00594418	0.999874	-3.21496	cg11356290	2.68889	3.2	2.76	0.511111
cg04291079	MEG3	0.557426	3.85786	3.04147	0.00609088	0.999874	-3.22375	cg04291079	91.5778	94.2273	92.92	2.64949
cg01001286	IL16	-0.324864	-2.3264	-3.03702	0.00615387	0.999874	-3.22746	cg01001286	16.4778	13.3364	16.12	-3.14141
cg04949741	EFEMP2	-0.296051	-2.82684	-3.03355	0.0062033	0.999874	-3.23035	cg04949741	10.3444	8.34545	10.0067	-1.99899
cg17992056	ICMT	0.376321	-3.69713	3.03093	0.00624101	0.999874	-3.23254	cg17992056	5.28889	7.06364	5.49333	1.77475
cg10377451	RAB33B	0.273901	-5.40791	3.02562	0.00631792	0.999874	-3.23696	cg10377451	1.54444	1.90909	1.69333	0.364646
cg12078929	SERHL	1.36441	-3.8964	3.02167	0.00637583	0.999874	-3.24025	cg12078929	3.86667	11.3364	6.27333	7.4697
cg19979896	RAET1E	-0.2322	0.384438	-3.02105	0.00638489	0.999874	-3.24077	cg19979896	57.0778	52.7182	55.3267	-4.3596
cg02096520	FGF16	0.325375	2.23144	3.01498	0.00647489	0.999874	-3.24583	cg02096520	79.8222	83.1545	81.7867	3.33232
cg25189085	STAC3	-0.22326	3.06742	-3.01216	0.00651719	0.999874	-3.24818	cg25189085	89.9111	88.3727	89.0667	-1.53838
cg12266024	DRCTNNB1A	0.209528	-5.04255	3.01178	0.0065228	0.999874	-3.24849	cg12266024	1.96667	2.33636	2.43333	0.369697
cg13702536	GPR81	1.05786	1.48998	3.00902	0.00656444	0.999874	-3.25079	cg13702536	63.0889	78.8909	75.96	15.802
cg06041240	NXT2	-0.299083	2.61722	-3.00895	0.00656544	0.999874	-3.25085	cg06041240	87.0778	84.4	83.2	-2.67778
cg07052387	HIF1A	-0.254548	-4.30132	-3.00637	0.00660468	0.999874	-3.253	cg07052387	4.34444	3.58182	4.09333	-0.762626
cg01292265	NOL5A	0.252639	-4.4567	3.00476	0.0066291	0.999874	-3.25434	cg01292265	2.98889	3.69091	3.26	0.70202
cg26385743	IMP4	0.326976	4.52044	3.00392	0.00664203	0.999874	-3.25504	cg26385743	95.2667	96.1545	95.3267	0.887879
cg20588045	PCDH15	-0.451469	-1.42952	-3.00379	0.00664394	0.999874	-3.25515	cg20588045	29.8889	23.4545	29.0667	-6.43434
cg23495059	RRAGC	0.257757	-4.99123	3.00298	0.00665642	0.999874	-3.25583	cg23495059	2.08889	2.60909	2.46	0.520202
cg12291552	GOLPH4	0.233306	-5.85148	3.00098	0.00668715	0.999874	-3.25749	cg12291552	1.14444	1.38182	1.15333	0.237374
cg05941634	CNNM3	-0.251462	-3.351	-2.99937	0.006712	0.999874	-3.25884	cg05941634	7.96667	6.60909	7.12667	-1.35758
cg22736354	NHLRC1	0.472069	-2.57102	2.99264	0.00681679	0.999874	-3.26444	cg22736354	11.7889	16.0909	14.0267	4.30202
cg01015871	MT4	-0.361628	1.16742	-2.99067	0.00684765	0.999874	-3.26608	cg01015871	72.1111	66.5455	65.3867	-5.56566
cg22178085	LKAP	-0.209246	-4.89794	-2.98895	0.00687482	0.999874	-3.26751	cg22178085	2.78889	2.41818	2.6	-0.370707
cg07281688	PTGES3	-0.339603	-5.3813	-2.98674	0.00690988	0.999874	-3.26936	cg07281688	2.12222	1.55455	1.66667	-0.567677
cg21688264	SNAP91	0.401944	-4.54939	2.98139	0.00699539	0.999874	-3.27381	cg21688264	2.91111	4.00909	3.2	1.09798
cg26426582	TRIM60	-0.262713	2.16717	-2.96996	0.00718137	0.999874	-3.28332	cg26426582	82.7556	79.8091	79.4667	-2.94646
cg16543027	PLCB2	-0.380226	-4.07382	-2.9697	0.00718576	0.999874	-3.28355	cg16543027	5.91111	4.6	5.14667	-1.31111
cg03860890	EGFR	0.739916	-3.06581	2.96249	0.00730557	0.999874	-3.28955	cg03860890	8.03333	13.6455	8.49333	5.61212
cg16725865	BTBD8	-0.240145	-4.47649	-2.95901	0.00736423	0.999874	-3.29245	cg16725865	3.75556	3.18182	4.13333	-0.573737
cg18996334	C19orf15	0.207332	-4.89016	2.9573	0.00739311	0.999874	-3.29387	cg18996334	2.25556	2.68182	2.26	0.426263
cg26297688	C12orf23	0.296858	-4.05794	2.95689	0.00740006	0.999874	-3.29421	cg26297688	4.17778	5.14545	4.84	0.967677
cg13828047	MPI	-0.354758	-1.4981	-2.9519	0.00748515	0.999874	-3.29836	cg13828047	28.4778	23.8545	25.74	-4.62323
cg02228185	ASPA	-0.480548	0.512105	-2.95104	0.00750001	0.999874	-3.29908	cg02228185	61.5556	53.2364	59.5333	-8.31919
cg18015044	ABCF1	0.203757	-3.57072	2.95043	0.00751055	0.999874	-3.29959	cg18015044	5.65556	6.43636	5.52667	0.780808
cg07300408	RNASE11	-0.388765	-0.858238	-2.9472	0.00756623	0.999874	-3.30227	cg07300408	35.6444	29.2636	30.6667	-6.38081
cg22927043	NPPB	-0.399745	-3.29092	-2.94633	0.00758137	0.999874	-3.303	cg22927043	9.41111	7.12727	7.5	-2.28384
cg25596297	FLJ32447	0.334217	-3.56171	2.94616	0.00758439	0.999874	-3.30315	cg25596297	5.13333	6.63636	6.22	1.50303
cg16166399	ZNF499	-0.241864	-4.30482	-2.94613	0.00758485	0.999874	-3.30317	cg16166399	3.82222	3.10909	3.65333	-0.713131
cg00226923	FGD2	0.630345	2.65495	2.94052	0.00768288	0.999874	-3.30783	cg00226923	83.2222	87.6727	86.4867	4.45051
cg19567046	VPS25	-0.245162	-5.22568	-2.93314	0.0078138	0.999874	-3.31398	cg19567046	2.2	1.76364	1.92667	-0.436364
cg12334759	C19orf19	-0.272857	1.7648	-2.9323	0.00782878	0.999874	-3.31467	cg12334759	78.8444	75.4727	77.08	-3.37172
cg19062098	HNRPA2B1	-0.257093	-4.69065	-2.93129	0.00784697	0.999874	-3.31552	cg19062098	3.48889	2.82727	3.35333	-0.661616
cg00770871	TULP3	0.26847	-5.36979	2.92999	0.00787026	0.999874	-3.3166	cg00770871	1.54444	1.95455	2.05333	0.410101
cg01560871	C10orf27	-0.482971	1.26206	-2.9295	0.0078791	0.999874	-3.317	cg01560871	73.7333	66.4818	72.06	-7.25152
cg16543294	ASB6	0.268733	-4.48576	2.92727	0.00791938	0.999874	-3.31886	cg16543294	2.9	3.7	3.66	0.8
cg15297650	DKFZP566N034	-0.310863	-0.350212	-2.92553	0.00795091	0.999874	-3.3203	cg15297650	46.5444	41.1909	44.4133	-5.35354
cg17889103	UQCRB	-0.22636	-4.32744	-2.92478	0.00796463	0.999874	-3.32093	cg17889103	4.05556	3.32727	3.66	-0.728283
cg26282150	GNAI3	-0.277226	-1.92039	-2.91358	0.00817117	0.999874	-3.33025	cg26282150	18.7	15.8455	18.3	-2.85455
cg11126134	FLJ14834	0.763459	-2.23714	2.91284	0.00818487	0.999874	-3.33086	cg11126134	13.5667	21.5818	12.4733	8.01515
cg01284619	HCN2	-0.558371	-2.59493	-2.90977	0.00824256	0.999874	-3.33342	cg01284619	16.7556	12.3273	12.38	-4.42828
cg00346145	RPL34	-0.266476	-2.98442	-2.90451	0.00834205	0.999874	-3.33779	cg00346145	9.83333	8.12727	8.61333	-1.70606
cg09015232	SLC12A5	0.795505	0.988021	2.90223	0.00838556	0.999874	-3.33969	cg09015232	59.1	70.5364	62.1067	11.4364
cg14758526	CASP5	-0.268976	2.114	-2.89426	0.00853935	0.999874	-3.34631	cg14758526	81.8889	78.8545	77.7667	-3.03434
cg23456306	EFNA2	-0.253881	-5.5651	-2.89416	0.00854128	0.999874	-3.34639	cg23456306	1.7	1.38182	1.55333	-0.318182
cg11595749	ATP5E	0.30596	-4.85591	2.89158	0.00859158	0.999874	-3.34853	cg11595749	2.3	2.98182	2.26667	0.681818
cg13500388	CBFB	-0.433846	-0.340504	-2.88528	0.00871576	0.999874	-3.35377	cg13500388	47.4667	39.9364	44.12	-7.5303
cg18152830	TNFRSF13B	0.400627	2.94574	2.883	0.00876119	0.999874	-3.35567	cg18152830	86.8111	89.4	87.94	2.58889
cg09462576	MRPL55	-0.556132	-0.649779	-2.88157	0.00878983	0.999874	-3.35686	cg09462576	43.9778	35.1182	37.0133	-8.8596
cg13315147	CYP2E1	-2.07911	-2.19142	-2.87596	0.00890275	0.999874	-3.36152	cg13315147	39.4889	14.3273	23.0133	-25.1616
cg12261786	C10orf116	-0.373562	1.0935	-2.87479	0.00892642	0.999874	-3.36248	cg12261786	70.8111	65.0091	68.8733	-5.80202
cg01820374	LAG3	-0.384873	-0.466237	-2.87476	0.00892704	0.999874	-3.36251	cg01820374	45.6444	39.2273	43.2667	-6.41717
cg19881895	SLC43A3	0.262887	2.67117	2.87011	0.00902199	0.999874	-3.36637	cg19881895	84.9	86.9	87.1867	2
cg23706422	PAPSS2	-0.217918	-4.37455	-2.86579	0.00911089	0.999874	-3.36995	cg23706422	4.37778	3.64545	4.18667	-0.732323
cg14417329	SLC16A3	-0.270289	-4.93039	-2.86552	0.00911662	0.999874	-3.37018	cg14417329	2.75556	2.25455	2.66667	-0.50101
cg00398048	AGA	-0.599136	-1.87478	-2.8645	0.00913777	0.999874	-3.37103	cg00398048	25.0556	17.0545	19.7267	-8.00101
cg04008843	TTR	-0.49505	0.217745	-2.86436	0.00914061	0.999874	-3.37114	cg04008843	57.3667	48.8727	55.0933	-8.49394
cg03930970	ZDHHC4	0.257282	3.96645	2.86266	0.00917608	0.999874	-3.37256	cg03930970	93.4889	94.4	93.4533	0.911111
cg02097636	PAFAH1B3	-0.209801	-5.12702	-2.86132	0.00920389	0.999874	-3.37367	cg02097636	2.23333	1.84545	2.12	-0.387879
cg01333788	GJB5	-0.269263	1.95994	-2.85689	0.00929707	0.999874	-3.37735	cg01333788	81.0111	77.8636	78.3667	-3.14747
cg08256260	KCTD13	0.286461	-5.23141	2.84834	0.00947926	0.999874	-3.38444	cg08256260	1.67778	2.21818	2.06667	0.540404
cg11957986	PGA5	0.42321	1.66253	2.84544	0.00954175	0.999874	-3.38685	cg11957986	72.2889	77.6727	75.7733	5.38384
cg26003813	PLK1	-0.278663	-4.03127	-2.8454	0.00954278	0.999874	-3.38689	cg26003813	5.92222	4.91818	5.34667	-1.00404
cg19017177	SYT3	0.410464	1.22949	2.84523	0.00954642	0.999874	-3.38702	cg19017177	66.6889	72.1273	64.7867	5.43838
cg07805833	POLR1C	0.260926	3.19604	2.84403	0.00957227	0.999874	-3.38801	cg07805833	88.9889	90.5364	89.5933	1.54747
cg15357518	MGC10433	-0.497031	-3.97153	-2.8431	0.00959265	0.999874	-3.38879	cg15357518	6.91111	5.07273	5.66667	-1.83838
cg13897449	PFKFB1	0.282833	2.12247	2.84196	0.00961736	0.999874	-3.38973	cg13897449	79.3889	82.2727	81.5067	2.88384
cg13282837	TCL1A	0.743544	-1.68851	2.84084	0.00964177	0.999874	-3.39066	cg13282837	19.3556	28.7091	24.06	9.35354
cg23004625	PIGM	-0.347287	-2.9393	-2.83746	0.00971597	0.999874	-3.39347	cg23004625	11.9222	9.35455	11.2333	-2.56768
cg22285621	SSH3	-1.09729	-2.60172	-2.83393	0.0097941	0.999874	-3.3964	cg22285621	20.6444	12	14.64	-8.64444
cg14095850	CSTB	-0.279083	-3.72935	-2.83323	0.00980958	0.999874	-3.39698	cg14095850	6.54444	5.34545	6.56667	-1.19899
cg10335112	ODF3	-0.380635	1.04798	-2.83319	0.00981043	0.999874	-3.39701	cg10335112	70.3667	64.3545	65.3667	-6.01212
cg22609068	MGC3020	-0.285146	-4.78083	-2.83144	0.00984937	0.999874	-3.39846	cg22609068	3.17778	2.54545	2.82667	-0.632323
cg21784498	TMEM97	0.249105	-5.29035	2.8305	0.0098705	0.999874	-3.39924	cg21784498	1.62222	2.03636	1.78667	0.414141
cg24059075	PRPH	-0.317852	-1.40384	-2.82944	0.00989401	0.999874	-3.40011	cg24059075	29.7333	25.4545	28.2733	-4.27879
cg25524350	PEG10	0.233498	-4.30996	2.82844	0.00991654	0.999874	-3.40095	cg25524350	3.56667	4.26364	3.98	0.69697
cg27221338	KDELR2	0.273813	3.72469	2.82511	0.00999158	0.999874	-3.40371	cg27221338	92.0889	93.3091	92.7333	1.2202
cg26143719	C1QTNF6	-0.728732	2.54372	-2.82497	0.0099948	0.999874	-3.40383	cg26143719	88.5	81.0727	84.6067	-7.42727
cg07388493	NDUFS5	-0.554143	-0.445379	-2.82328	0.0100331	0.999874	-3.40523	cg07388493	47.3556	38.0273	43.4667
cg24046110	LYNX1	-0.197061	-4.29215	-2.82288	0.0100422	0.999874	-3.40556	cg24046110	3.81111	3.29091	3.86
cg18202456	KLF17	0.288277	5.6502	2.81917	0.0101269	0.999874	-3.40863	cg18202456	97.8111	98.2	97.94
cg03794550	FANCF	0.193072	-4.63174	2.81822	0.0101486	0.999874	-3.40942	cg03794550	2.63333	3.14545	3.20667
cg06277277	NR1I3	-0.33394	3.20457	-2.81696	0.0101774	0.999874	-3.41046	cg06277277	91.2667	88.9727	90.34
cg21389013	PPM1G	-0.25111	-4.79977	-2.81686	0.0101798	0.999874	-3.41054	cg21389013	3.06667	2.58182	2.9
cg01154193	IQCC	-0.320944	-2.68312	-2.81594	0.0102009	0.999874	-3.4113	cg01154193	14.4111	11.9818	13.4267
cg15077070	IL1RL2	0.277514	2.24212	2.81592	0.0102014	0.999874	-3.41132	cg15077070	80.2778	83.2909	82.88
cg07054526	BRCA1	-0.251721	2.35856	-2.81295	0.0102701	0.999874	-3.41378	cg07054526	84.2667	81.8	82.92
cg25665697	LCTL	-0.440378	1.25004	-2.81194	0.0102937	0.999874	-3.41462	cg25665697	73.7444	66.9636	71.36
cg17387916	RPL28	-0.225885	-4.17124	-2.80821	0.0103808	0.999874	-3.41771	cg17387916	4.18889	3.45455	4.02
cg04434339	ST6GAL2	0.722979	-4.48161	2.8043	0.0104729	0.999874	-3.42095	cg04434339	2.82222	5.78182	3.34667
cg05228408	CLCN6	-0.290428	-0.75164	-2.80058	0.0105613	0.999874	-3.42403	cg05228408	39.3444	34.8455	38.76
cg20795913	MLX	0.2778	0.67828	2.79891	0.0106011	0.999874	-3.42541	cg20795913	59.0222	63.4364	60.6667
cg24854010	WNT5B	0.378084	1.04506	2.79829	0.0106158	0.999874	-3.42592	cg24854010	63.8778	69.4273	66.6733
cg12971338	TRAF4	-0.232384	-4.23117	-2.79694	0.0106484	0.999874	-3.42704	cg12971338	4.85556	4.06364	4.04667
cg14759043	MGC4266	-0.270547	-4.02722	-2.78792	0.0108671	0.999874	-3.43451	cg14759043	5.08889	4.10909	4.64
cg19238840	GP2	-0.499785	0.136976	-2.78673	0.0108962	0.999874	-3.43549	cg19238840	56.4333	47.3455	50.42
cg04474832	ABHD14A	-0.388141	-1.80491	-2.78586	0.0109176	0.999874	-3.43621	cg04474832	24.7111	20.2364	23.3
cg22571217	DAPK1	0.277803	-4.13425	2.7819	0.0110156	0.999874	-3.43949	cg22571217	3.7	4.68182	3.84667
cg24977027	FLJ10916	0.308529	2.66	2.77856	0.0110986	0.999874	-3.44225	cg24977027	84.6333	87.0636	86.8133
cg12548064	ANKRD46	0.294347	-4.56556	2.77748	0.0111257	0.999874	-3.44314	cg12548064	2.84444	3.63636	3.28
cg09155905	FNDC8	-0.386152	-1.95339	-2.7745	0.0112006	0.999874	-3.44561	cg09155905	22.2556	18.0909	21.46
cg20673075	STK3	-0.37744	-0.627142	-2.77391	0.0112155	0.999874	-3.4461	cg20673075	42.1556	35.9636	37.62
cg06590711	CPXCR1	-0.440096	0.122363	-2.76886	0.0113437	0.999874	-3.45027	cg06590711	55.7444	47.6091	53.04
cg03724463	CCK	-0.297307	-2.37683	-2.7667	0.0113989	0.999874	-3.45206	cg03724463	17.3222	14.8	15.2533
cg25274750	HIPK2	-0.294575	1.51983	-2.76635	0.0114078	0.999874	-3.45234	cg25274750	75.2444	70.7818	70.3267
cg01513611	NDUFA11	-0.203004	-4.29467	-2.76512	0.0114395	0.999874	-3.45336	cg01513611	4.08889	3.48182	3.74667
cg13666340	C9orf68	-0.377745	-2.32349	-2.76016	0.0115676	0.999874	-3.45746	cg13666340	17.7111	14.1545	16.2133
cg03833068	HIST1H2BN	-0.218901	-4.16164	-2.75975	0.0115782	0.999874	-3.45779	cg03833068	4.74444	3.97273	4.68667
cg13666729	ZBTB8	0.225806	-4.78333	2.75953	0.011584	0.999874	-3.45798	cg13666729	2.68889	3.22727	2.88667
cg11599505	C20orf102	0.399603	3.60305	2.75634	0.0116673	0.999874	-3.46061	cg11599505	91.1556	92.8727	90
cg27520502	C17orf32	0.239913	-4.10807	2.75504	0.0117014	0.999874	-3.46169	cg27520502	3.98889	4.92727	4.51333
cg10786622	NUP153	-0.189733	-4.29987	-2.75014	0.011831	0.999874	-3.46574	cg10786622	4.31111	3.71818	3.9
cg08124030	TM4SF1	-0.877486	1.67209	-2.74812	0.0118847	0.999874	-3.46741	cg08124030	79.8444	68.9727	71.8467
cg25742201	AATF	-0.334534	-4.43744	-2.74692	0.0119168	0.999874	-3.4684	cg25742201	4.64444	3.71818	3.94667
cg18655584	SLC22A18	0.335965	4.13691	2.74525	0.0119614	0.999874	-3.46977	cg18655584	93.6444	95.0909	94.9533
cg01675895	AFM	-0.272283	2.0209	-2.74459	0.0119791	0.999874	-3.47032	cg01675895	80.8889	77.5091	79.88
cg10202457	NMNAT2	-0.286162	-2.34692	-2.74088	0.0120791	0.999874	-3.47338	cg10202457	14.9111	12.6	12.4133
cg01732037	TBX19	-0.264355	1.56328	-2.74041	0.0120919	0.999874	-3.47376	cg01732037	75.5556	72	73.3733
cg09309269	PSMD11	0.575937	-1.22615	2.73988	0.0121065	0.999874	-3.47421	cg09309269	24.6667	32.1727	27.5133
cg08956138	CD3E	0.308567	-4.00129	2.73901	0.0121301	0.999874	-3.47493	cg08956138	3.74444	5.00909	4.66667
cg24862483	CD300LG	-0.408756	-3.51721	-2.73604	0.0122111	0.999874	-3.47738	cg24862483	9.01111	7.01818	7.89333
cg18705301	NDUFAF1	0.456849	0.67178	2.73444	0.0122548	0.999874	-3.47869	cg18705301	53.7889	62.6455	65.3867
cg00168942	CX40.1	-0.336028	-0.0876506	-2.73405	0.0122655	0.999874	-3.47901	cg00168942	50.9556	45.4273	47.9333
cg21367040	TMEM50A	0.21367	-5.37826	2.73402	0.0122663	0.999874	-3.47904	cg21367040	1.58889	1.90909	1.72667
cg22403851	PDIA6	0.233279	-5.20607	2.73366	0.0122762	0.999874	-3.47934	cg22403851	1.74444	2.15455	2.01333
cg18085517	TRPM1	-0.455012	2.72633	-2.73358	0.0122786	0.999874	-3.47941	cg18085517	88.7111	84.6364	86.8333
cg08468689	LGP1	-0.457872	-2.51307	-2.72937	0.0123949	0.999874	-3.48288	cg08468689	16.5444	12.6636	17.1
cg02100629	AMID	-0.402989	-2.66131	-2.72407	0.0125428	0.999874	-3.48725	cg02100629	15.4111	12.0545	13.26
cg04301375	ZNF558	0.387028	2.10311	2.71972	0.0126653	0.999874	-3.49083	cg04301375	78.7889	82.4909	82.0667
cg26374101	ARRDC1	-0.26903	-4.38413	-2.71797	0.0127149	0.999874	-3.49227	cg26374101	4.55556	3.74545	3.72
cg26645834	SPO11	0.403931	1.38584	2.71688	0.0127461	0.999874	-3.49317	cg26645834	69.0444	74.3545	71.38
cg19362572	SHC4	-0.232749	-2.09605	-2.71617	0.0127664	0.999874	-3.49376	cg19362572	15.8	13.6182	13.9267
cg21584430	ADORA2A	0.475879	1.90945	2.71546	0.0127866	0.999874	-3.49434	cg21584430	75.8778	80.6273	77.6
cg05275752	GALM	-0.462234	-2.17588	-2.71382	0.0128336	0.999874	-3.4957	cg05275752	20.4667	15.7818	15.9133
cg14681055	PITX3	0.302873	-4.67793	2.71354	0.0128417	0.999874	-3.49593	cg14681055	2.64444	3.41818	3.05333
cg13500819	PACAP	0.347885	0.926668	2.71282	0.0128624	0.999874	-3.49652	cg13500819	62.4	67.3273	64.8
cg24077317	UBE1C	0.291174	-5.25249	2.71215	0.0128815	0.999874	-3.49707	cg24077317	1.63333	2.14545	1.78
cg12531003	ZNF580	0.295598	-4.55712	2.70936	0.012962	0.999874	-3.49936	cg12531003	2.83333	3.58182	3.68667
cg08466074	SMAP	-0.260694	-2.64495	-2.70879	0.0129786	0.999874	-3.49984	cg08466074	11.4778	9.43636	10.6867
cg23324259	SNX16	0.468478	-3.64691	2.70734	0.0130207	0.999874	-3.50103	cg23324259	4.68889	6.68182	4.92
cg26705553	MMP25	0.279972	-4.07654	2.70367	0.0131277	0.999874	-3.50405	cg26705553	3.97778	4.90909	4.35333
cg10525372	WISP3	-0.260267	2.32236	-2.70084	0.013211	0.999874	-3.50638	cg10525372	84.4222	81.9091	81.3667
cg14963371	GPR3	-0.246656	-2.41711	-2.70048	0.0132215	0.999874	-3.50667	cg14963371	16.1222	13.6636	14.4067
cg15641998	DHRS8	0.264991	-3.89308	2.69816	0.0132903	0.999874	-3.50859	cg15641998	4.31111	5.34545	5.23333
cg19434066	ANAPC5	-0.232458	-4.80637	-2.69552	0.0133688	0.999874	-3.51076	cg19434066	3.21111	2.63636	2.63333
cg23069305	SENP1	-0.299432	-3.22507	-2.69265	0.0134546	0.999874	-3.51312	cg23069305	8.06667	6.33636	7.32667
cg17054360	MTERF	0.470655	-4.39414	2.69147	0.0134901	0.999874	-3.5141	cg17054360	3.44444	5.05455	5.31333
cg18958531	M6PRBP1	0.245759	-3.42479	2.69025	0.0135265	0.999874	-3.51509	cg18958531	5.82222	7.04545	6.97333
cg06818415	PHF1	0.297838	-4.13266	2.68755	0.0136082	0.999874	-3.51731	cg06818415	3.6	4.70909	4.32667
cg18294881	LARS2	-0.195879	-4.7886	-2.68656	0.0136384	0.999874	-3.51813	cg18294881	2.82222	2.39091	2.94
cg04946916	HUS1B	0.992994	4.09467	2.68649	0.0136404	0.999874	-3.51819	cg04946916	90.3	95.5909	93.1867
cg07195577	TLCD1	-0.660185	-3.67238	-2.68602	0.0136546	0.999874	-3.51857	cg07195577	9.44444	5.91818	6.92667
cg06653796	LIME1	0.584787	-1.63082	2.68459	0.0136982	0.999874	-3.51975	cg06653796	20.4778	28.0727	28.16
cg11263584	ICT1	-0.293552	-4.91208	-2.68389	0.0137196	0.999874	-3.52032	cg11263584	3.02222	2.31818	2.54
cg18464559	ITGB3BP	-0.283713	-4.56448	-2.68192	0.0137799	0.999874	-3.52194	cg18464559	3.36667	2.63636	3.11333
cg13959611	VPS13C	0.23755	-4.44284	2.67872	0.0138785	0.999874	-3.52458	cg13959611	3.22222	3.92727	3.46
cg24335895	COX7A1	0.616509	-1.88654	2.67869	0.0138795	0.999874	-3.5246	cg24335895	16.5556	24.2727	19.8667
cg14642338	DKFZP586H2123	-0.60881	0.429715	-2.67684	0.0139365	0.999874	-3.52612	cg14642338	61.6556	51.8	52.6
cg25041439	HYLS1	-0.309962	1.48917	-2.67429	0.014016	0.999874	-3.52822	cg25041439	75.6111	71.0091	72.4333
cg18403396	B3GAT2	0.188031	-4.28517	2.67353	0.0140396	0.999874	-3.52884	cg18403396	3.78889	4.44545	3.84667
cg00202702	MGC13040	0.303736	-4.8382	2.6726	0.0140686	0.999874	-3.5296	cg00202702	2.41111	3.07273	2.68667
cg14611174	SIX6	0.251321	-4.04792	2.67045	0.0141362	0.999874	-3.53137	cg14611174	4.44444	5.45455	4.42667
cg11879514	SLC16A6	0.350871	-2.9156	2.67033	0.0141398	0.999874	-3.53147	cg11879514	7.72222	9.93636	9.46
cg14118546	KIAA1012	-0.18669	-4.3009	-2.67014	0.014146	0.999874	-3.53163	cg14118546	3.96667	3.37273	3.88667
cg11991859	NPAS3	0.284128	-4.36524	2.66987	0.0141543	0.999874	-3.53184	cg11991859	3.2	4.07273	3.86
cg10834677	FAM19A3	-0.233661	1.28697	-2.66875	0.0141895	0.999874	-3.53276	cg10834677	72.0222	68.4182	69.46
cg14363494	RING1	-0.271593	-4.63722	-2.66691	0.0142477	0.999874	-3.53427	cg14363494	3.4	2.8	3.95333
cg11638200	PRKCQ	-0.230178	-4.56376	-2.66468	0.0143186	0.999874	-3.53611	cg11638200	3.38889	2.79091	2.87333
cg27067618	CYP4F3	-0.630319	-2.58146	-2.66318	0.0143664	0.999874	-3.53734	cg27067618	17.2556	11.6364	13.9
cg02217814	LOC93343	-0.332104	-1.9102	-2.66282	0.014378	0.999874	-3.53764	cg02217814	21.6444	17.4909	18.4267
cg27518692	WDR68	0.201414	-4.21786	2.66143	0.0144224	0.999874	-3.53878	cg27518692	3.66667	4.36364	3.76667
cg25438054	SGTB	0.175149	-4.46331	2.65945	0.0144859	0.999874	-3.5404	cg25438054	3.16667	3.71818	3.45333
cg15422147	SERPINB5	-0.316163	2.50391	-2.65915	0.0144956	0.999874	-3.54065	cg15422147	86.5556	83.4909	85.2267
cg10107671	FLJ45684	0.520166	4.81326	2.65615	0.0145924	0.999874	-3.54311	cg10107671	95.7889	96.8727	96.5933
cg08290628	CORO2B	-0.315205	0.204693	-2.65521	0.0146227	0.999874	-3.54388	cg08290628	54.7556	49.0545	52.08
cg12373771	CECR6	0.450283	-3.60313	2.65504	0.0146285	0.999874	-3.54402	cg12373771	6.07778	8.33636	6.76
cg06320982	FLJ10815	-0.296888	-3.94917	-2.65458	0.0146432	0.999874	-3.5444	cg06320982	6.15556	4.84545	5
cg16334795	BACE2	-0.356318	-0.990509	-2.65389	0.0146658	0.999874	-3.54497	cg16334795	32.2778	27.4182	33.52
cg01795161	MCFP	-0.421836	0.0063174	-2.65241	0.014714	0.999874	-3.54618	cg01795161	50.5556	42.9	47.0733
cg04559909	CXCL5	-0.418994	0.851803	-2.64826	0.01485	0.999874	-3.54958	cg04559909	67.1222	60.0909	63.7533
cg06793062	CNTNAP4	-0.273557	1.8779	-2.64807	0.0148563	0.999874	-3.54974	cg06793062	80.6222	76.8636	76.3933
cg16698623	MGMT	0.361289	3.33854	2.6464	0.0149113	0.999874	-3.5511	cg16698623	89.8111	91.6273	90.2933
cg01172656	NRBF2	-0.217962	-5.69385	-2.6454	0.0149444	0.999874	-3.55192	cg01172656	1.66667	1.38182	1.44
cg03367667	STOML2	-0.202995	-5.25269	-2.64318	0.0150182	0.999874	-3.55375	cg03367667	2.26667	1.9	1.98667
cg23391006	OXTR	-0.250044	-4.58946	-2.64248	0.0150414	0.999874	-3.55432	cg23391006	3.63333	3.04545	3.02667
cg18788940	HTATIP2	-0.259533	-0.131886	-2.64241	0.0150436	0.999874	-3.55437	cg18788940	48.8	43.9636	44.3333
cg22619563	EPHA3	0.306871	-4.30801	2.64095	0.0150926	0.999874	-3.55558	cg22619563	3.34444	4.34545	3.50667
cg23665568	BCL10	-0.223235	0.578758	-2.63431	0.0153158	0.999874	-3.56101	cg23665568	61.7667	58.0364	60.1933
cg15305511	EVC2	-0.399108	-1.7159	-2.63331	0.0153499	0.999874	-3.56183	cg15305511	25.7778	20.9545	25.1467
cg14623518	BAIAP2	0.269292	-4.41575	2.63234	0.0153829	0.999874	-3.56263	cg14623518	2.97778	3.86364	3.34
cg04845579	SULF1	-0.610087	-2.75844	-2.62708	0.0155629	0.999874	-3.56693	cg04845579	15.3889	10.2545	11.3733
cg01260219	ADAMTS8	-0.212831	-0.40709	-2.62393	0.0156717	0.999874	-3.56951	cg01260219	44.5444	40.8545	43.0933
cg22718139	HMGCS2	-0.244063	3.05537	-2.62369	0.01568	0.999874	-3.56971	cg22718139	89.8	88.1727	89.3133
cg12005098	SLC16A12	0.402403	-4.96555	2.61876	0.0158516	0.999874	-3.57374	cg12005098	2.08889	3	2.44667
cg16917279	MRS2L	-0.251091	-5.16842	-2.61868	0.0158544	0.999874	-3.57381	cg16917279	2.51111	2.02727	2.25333
cg03001305	STAT5A	-0.339149	-3.98439	-2.61663	0.0159263	0.999874	-3.57548	cg03001305	5.73333	4.37273	5.32667
cg24170090	M-RIP	-0.324136	-3.96747	-2.61571	0.0159589	0.999874	-3.57624	cg24170090	6.27778	4.87273	5.72
cg06765514	PIP5KL1	-0.240337	-4.19636	-2.61565	0.0159609	0.999874	-3.57628	cg06765514	4.36667	3.46364	3.71333
cg02782630	FLJ13614	0.211289	-3.87528	2.60857	0.0162124	0.999874	-3.58207	cg02782630	4.8	5.54545	5.21333
cg03564506	TRRAP	-0.279873	-4.26064	-2.607	0.0162683	0.999874	-3.58335	cg03564506	4.75556	3.8	3.74667
cg15625636	GPR65	0.381362	0.396096	2.60683	0.0162745	0.999874	-3.58349	cg15625636	49.2	55.9727	50.5133
cg16977035	ALX4	-0.369614	-0.716468	-2.60557	0.0163198	0.999874	-3.58452	cg16977035	40.5444	34.4909	36.9333
cg09209002	SAS10	0.179272	-4.43694	2.60483	0.0163465	0.999874	-3.58513	cg09209002	3.01111	3.46364	3.39333
cg21104946	WNT7B	-0.534022	-3.31483	-2.60475	0.0163492	0.999874	-3.58519	cg21104946	10.8444	7.81818	8.00667
cg04947838	ARFGEF1	-0.268539	-3.70921	-2.6032	0.0164051	0.999874	-3.58646	cg04947838	6.04444	4.88182	5.26
cg22801690	DAO	0.286715	2.30065	2.6018	0.0164561	0.999874	-3.58761	cg22801690	80.9111	83.7455	82.6333
cg09830866	C16orf24	0.223014	0.358396	2.60163	0.0164621	0.999874	-3.58774	cg09830866	54.1444	57.7727	57.2267
cg21804950	MTMR3	-0.555994	-1.38443	-2.599	0.0165576	0.999874	-3.58989	cg21804950	32.5	24.7909	32.04
cg08214029	CCL18	-0.213018	1.03035	-2.59693	0.0166334	0.999874	-3.59158	cg08214029	68.9333	65.4818	65.9133
cg23737768	KRT24	-0.346755	2.19001	-2.59597	0.0166685	0.999874	-3.59236	cg23737768	83.0333	79.3273	82.04
cg10014190	KIAA0690	-0.288428	-5.2323	-2.59516	0.0166985	0.999874	-3.59302	cg10014190	2.41111	1.90909	2.20667
cg15810744	CORO1B	-0.176861	-4.61413	-2.59306	0.0167757	0.999874	-3.59473	cg15810744	3.47778	3.02727	3.63333
cg17471102	FUT3	-0.291145	0.535762	-2.59102	0.0168514	0.999874	-3.5964	cg17471102	61.8778	56.7727	60.8133
cg21460582	CSPG4	-0.444916	0.652323	-2.58888	0.0169307	0.999874	-3.59815	cg21460582	65.0111	57.2364	56.7
cg04219321	HLF	-0.306815	-2.94414	-2.58598	0.0170393	0.999874	-3.60052	cg04219321	12.3111	10.2364	10.2533
cg07534467	ZNF16	0.255099	-3.01153	2.58559	0.0170536	0.999874	-3.60083	cg07534467	7.47778	9.11818	8.86
cg09971646	DLK1	-0.503994	-1.28075	-2.58453	0.0170934	0.999874	-3.60169	cg09971646	32.2444	25.4091	31.1133
cg24110916	SPG21	-0.23069	-4.45975	-2.58319	0.0171439	0.999874	-3.60279	cg24110916	3.67778	3.06364	3.2
cg07173760	CLC	0.380939	1.48153	2.58207	0.0171863	0.999874	-3.6037	cg07173760	70.2222	75.1727	71.8133
cg20861607	CHRNA7	-0.29612	-3.98098	-2.58067	0.0172391	0.999874	-3.60484	cg20861607	6.24444	5.09091	5.72
cg25256723	F5	-0.411879	1.17309	-2.58012	0.0172599	0.999874	-3.60529	cg25256723	72.4667	66.1182	68.0733
cg20840847	APBA2	0.583312	2.03765	2.57748	0.0173605	0.999874	-3.60744	cg20840847	75.3889	82.6364	81.18
cg02119982	CARD15	-0.239966	1.56056	-2.57739	0.0173637	0.999874	-3.60751	cg02119982	75.8889	72.3	73.2933
cg25989745	TYRP1	-0.284175	1.67484	-2.57541	0.0174397	0.999874	-3.60913	cg25989745	77.5889	73.4	74.8667
cg19764555	AHNAK	-0.275449	-1.00427	-2.56897	0.0176877	0.999874	-3.61437	cg19764555	35.5222	31.3182	32.3733
cg10301990	UBXD6	-0.19543	-4.10671	-2.56811	0.0177213	0.999874	-3.61508	cg10301990	4.5	3.88182	4.69333
cg07832674	IL17RE	-0.200011	-3.41369	-2.56755	0.017743	0.999874	-3.61553	cg07832674	7.73333	6.57273	6.74667
cg20083730	MT1E	0.244556	-4.53652	2.56678	0.0177728	0.999874	-3.61616	cg20083730	3.36667	4.1	4.02
cg03371306	FBXW7	0.208247	-4.43018	2.56581	0.017811	0.999874	-3.61695	cg03371306	3.14444	3.68182	3.62667
cg12854483	CNN1	-0.422344	-3.03904	-2.56572	0.0178144	0.999874	-3.61702	cg12854483	12.2111	8.95455	9.67333
cg24816866	PARK2	-0.189026	2.20263	-2.56553	0.0178218	0.999874	-3.61718	cg24816866	82.4444	80.6727	81.0133
cg27056559	MGMT	-0.225583	2.55865	-2.56519	0.0178351	0.999874	-3.61746	cg27056559	86.0667	84.0818	84.48
cg06501070	EDG7	-0.249789	1.81324	-2.56368	0.0178942	0.999874	-3.61868	cg06501070	78.9444	75.6909	75.4333
cg24541550	MRVI1	-0.397593	2.26874	-2.56328	0.0179098	0.999874	-3.61901	cg24541550	84.7333	80.4091	82.4467
cg23129478	ST8SIA5	0.263879	-4.3804	2.5619	0.017964	0.999874	-3.62013	cg23129478	2.92222	3.79091	3.26
cg17387870	CHFR	0.678549	0.215102	2.55948	0.0180597	0.999874	-3.6221	cg17387870	46.1444	57.4	52.4733
cg11456838	LOC202459	0.301629	1.3743	2.55816	0.018112	0.999874	-3.62317	cg11456838	69.3667	73.4091	72.5533
cg10409680	HLA-C	-0.999079	-3.56899	-2.55804	0.0181168	0.999874	-3.62327	cg10409680	12.2222	5.33636	10.1667
cg18267374	NEF3	0.369366	-4.3132	2.55779	0.0181265	0.999874	-3.62347	cg18267374	3.61111	4.88182	3.94
cg19357849	ELAVL1	-0.370167	-2.58934	-2.55599	0.0181984	0.999874	-3.62494	cg19357849	14.8778	11.9545	12.7667
cg13932624	TBRG1	0.236061	-4.90345	2.55573	0.0182085	0.999874	-3.62515	cg13932624	2.27778	2.69091	2.6
cg14415214	PHLDA2	-0.176388	-5.51674	-2.55503	0.0182365	0.999874	-3.62572	cg14415214	1.68889	1.41818	1.60667
cg09533063	ALDH8A1	-0.335543	0.110383	-2.55412	0.0182731	0.999874	-3.62646	cg09533063	54.6	48.5727	52.4533
cg01353448	C7orf16	0.410364	0.505668	2.55328	0.0183065	0.999874	-3.62714	cg01353448	54.4111	61.0818	54.12
cg07248310	HOOK1	0.285326	-4.43019	2.55307	0.018315	0.999874	-3.62731	cg07248310	2.91111	3.70909	3.28
cg14882700	OTOP1	0.477929	-1.65789	2.55259	0.0183341	0.999874	-3.6277	cg14882700	19.7889	26.2545	21.3
cg20981615	TXK	0.317289	0.418554	2.55023	0.0184293	0.999874	-3.62962	cg20981615	53.6111	58.9	55.3067
cg01265637	C20orf141	-0.191672	2.88011	-2.54955	0.0184566	0.999874	-3.63017	cg01265637	88.6667	87.2364	87.2867
cg16739580	POP2	-0.299771	1.9539	-2.54882	0.0184859	0.999874	-3.63076	cg16739580	80.7667	77	77.7067
cg24338843	C1orf158	-0.336166	1.21601	-2.54753	0.0185385	0.999874	-3.63182	cg24338843	70.8444	65.2909	68.1267
cg02915544	PSMAL	0.350924	1.13677	2.54472	0.0186526	0.999874	-3.6341	cg02915544	63.9222	69.6182	65.6533
cg22262549	POLR3C	-0.181432	-3.91598	-2.54197	0.0187652	0.999874	-3.63633	cg22262549	5.83333	4.99091	4.78
cg17083925	TGM2	0.360559	-0.199588	2.5418	0.0187721	0.999874	-3.63647	cg17083925	42.8889	49.0364	45.4133
cg05392265	DIRAS3	0.211977	0.0314377	2.54145	0.0187865	0.999874	-3.63676	cg05392265	48.1222	51.7182	50.4667
cg12435611	BRIP1	-0.266815	-3.39305	-2.54099	0.0188054	0.999874	-3.63713	cg12435611	8.17778	6.80909	7.17333
cg09255666	ZNF281	0.179829	-4.9923	2.53924	0.0188775	0.999874	-3.63855	cg09255666	1.98889	2.32727	2.6
cg04677227	LOXL4	0.20453	-4.38844	2.53912	0.0188824	0.999874	-3.63865	cg04677227	3.38889	3.92727	4.1
cg01882179	SOCS2	-0.188396	-5.13304	-2.53893	0.0188902	0.999874	-3.6388	cg01882179	2.43333	2.12727	2.23333
cg20176648	AQP1	-0.14856	0.151557	-2.53629	0.0189996	0.999874	-3.64095	cg20176648	53.9778	51.3	53.28
cg22951794	OR10A5	-0.254068	1.88455	-2.53565	0.0190258	0.999874	-3.64146	cg22951794	80.1222	77.0909	76.72
cg17404915	OVOL2	-0.205067	-3.72448	-2.5352	0.0190446	0.999874	-3.64183	cg17404915	5.97778	5.07273	5.79333
cg25257360	CXorf23	0.316955	3.37286	2.53496	0.0190548	0.999874	-3.64202	cg25257360	90	91.7	91.0067
cg12716838	B3GALT3	0.247268	-4.8376	2.53309	0.0191325	0.999874	-3.64354	cg12716838	2.41111	3.00909	2.80667
cg04905829	CYP27B1	-0.321494	-0.133651	-2.53298	0.0191374	0.999874	-3.64363	cg04905829	49.6556	44.0909	49.64
cg10982775	PLEKHA8	0.225728	-4.63861	2.53129	0.019208	0.999874	-3.645	cg10982775	2.83333	3.38182	2.86667
cg05164185	CCND1	0.236712	-3.68247	2.53049	0.0192414	0.999874	-3.64565	cg05164185	4.64444	5.77273	5.27333
cg04737319	HARS2	-0.168369	-4.76965	-2.53038	0.0192461	0.999874	-3.64574	cg04737319	2.84444	2.44545	2.72667
cg02654291	C9orf64	0.275329	-0.154803	2.53007	0.0192593	0.999874	-3.64599	cg02654291	44.4667	49.2	46.24
cg12530080	PMCHL1	-0.252656	1.05596	-2.52977	0.0192717	0.999874	-3.64623	cg12530080	69.0222	64.4273	62.34
cg05897048	HRASLS3	-0.445534	-1.98854	-2.52826	0.0193356	0.999874	-3.64746	cg05897048	22.8333	18.1455	21.1867
cg22244118	TTK	0.186164	-4.20908	2.52806	0.0193438	0.999874	-3.64762	cg22244118	3.62222	4.33636	4.13333
cg27226214	VHL	-0.373654	2.37424	-2.52786	0.0193525	0.999874	-3.64779	cg27226214	85.1333	81.3545	83.1267
cg04780454	SERPINF2	-0.345963	1.1523	-2.5277	0.0193589	0.999874	-3.64791	cg04780454	71.6667	66.0273	68.5
cg12572278	OAF	0.185301	-4.32845	2.52486	0.0194795	0.999874	-3.65022	cg12572278	3.5	4.02727	3.48
cg16129797	MRPL15	-0.191876	-4.83006	-2.52473	0.019485	0.999874	-3.65032	cg16129797	3.13333	2.73636	2.74
cg20029652	PGBD1	-0.168162	-4.01531	-2.52384	0.0195228	0.999874	-3.65104	cg20029652	5.05556	4.39091	4.74
cg25965576	CST4	-0.290219	0.468547	-2.52281	0.0195666	0.999874	-3.65188	cg25965576	60.0889	54.7818	59.2067
cg02417408	PPM1M	-0.249804	0.0224719	-2.52271	0.019571	0.999874	-3.65196	cg02417408	51.6333	47.0818	47.9533
cg09799873	NDUFA7	-0.248436	-1.96058	-2.52234	0.0195866	0.999874	-3.65226	cg09799873	20.4444	17.5727	19.3133
cg10154655	PNPO	-0.281132	-4.68547	-2.52179	0.0196103	0.999874	-3.65271	cg10154655	3.64444	2.78182	3.01333
cg03076871	STX16	0.222035	-3.2418	2.52127	0.0196323	0.999874	-3.65312	cg03076871	6.36667	7.74545	6.97333
cg07018708	HYMAI	0.214571	2.26207	2.5212	0.0196354	0.999874	-3.65318	cg07018708	80.8778	83.0727	80.86
cg03115886	PTPRA	0.247028	1.31874	2.52069	0.0196572	0.999874	-3.65359	cg03115886	68.4889	71.7636	67.9333
cg07211259	PDCD1LG2	-0.326596	-3.19424	-2.51807	0.0197697	0.999874	-3.65572	cg07211259	10.0222	7.87273	8.78667
cg25057743	PTHR2	0.364715	-3.52457	2.517	0.0198156	0.999874	-3.65658	cg25057743	6.57778	8.70909	8.10667
cg00987015	CHRM1	-0.303054	1.60326	-2.51411	0.0199409	0.999874	-3.65892	cg00987015	76.8778	72.7636	74.3333
cg25142416	CA1	-0.211361	3.08464	-2.51265	0.0200042	0.999874	-3.6601	cg25142416	90.0111	88.4909	88.8733
cg07086898	USMG5	-0.194817	-4.79122	-2.51165	0.0200482	0.999874	-3.66092	cg07086898	2.97778	2.50909	2.90667
cg09427311	ANGPTL2	-0.361572	-0.330358	-2.51129	0.0200636	0.999874	-3.66121	cg09427311	47.5111	41.2636	46.5867
cg15815843	MFAP5	-0.262152	2.72089	-2.51088	0.0200816	0.999874	-3.66154	cg15815843	87.3889	85.4455	84.5333
cg10084993	SLC9A3R2	-0.525188	-0.364816	-2.50887	0.0201696	0.999874	-3.66317	cg10084993	47.8444	38.9818	45.04
cg25671438	CENTB1	-0.253779	-4.31317	-2.50549	0.0203184	0.999874	-3.6659	cg25671438	4.38889	3.65455	3.72667
cg24006361	EPN3	-0.271089	-4.4267	-2.50506	0.0203375	0.999874	-3.66625	cg24006361	4.38889	3.51818	3.71333
cg01293143	TCEA2	-0.312109	0.115437	-2.5022	0.0204644	0.999874	-3.66856	cg01293143	55.0333	49.4455	52.9267
cg25563456	WT1	0.205395	-4.58683	2.50197	0.0204743	0.999874	-3.66874	cg25563456	3.14444	3.68182	3.79333
cg27320127	KCNK12	0.421173	-3.63532	2.501	0.0205175	0.999874	-3.66953	cg27320127	6.06667	7.88182	6.64
cg21686987	CTRB1	-0.407938	1.93377	-2.49936	0.0205908	0.999874	-3.67086	cg21686987	80.8889	76.5182	80.02
cg18540325	PRSS3	0.263789	-0.368407	2.49829	0.0206387	0.999874	-3.67172	cg18540325	41.0222	45.4909	42.1667
cg03440846	ACSS2	-0.292276	1.72965	-2.49823	0.0206416	0.999874	-3.67177	cg03440846	78.5667	74.8545	78.3867
cg01447817	AQP12A	-0.332016	-1.36911	-2.49761	0.0206692	0.999874	-3.67227	cg01447817	30.4556	25.8727	28.7067
cg21542793	ADRA2B	0.268178	-1.35166	2.49711	0.0206918	0.999874	-3.67268	cg21542793	25.9333	29.7727	25.76
cg18752854	TNS1	-0.246827	1.45906	-2.49607	0.0207387	0.999874	-3.67352	cg18752854	74.0778	70.5636	71.46
cg14920846	NAV1	-0.637072	-0.0403571	-2.49298	0.0208782	0.999874	-3.67602	cg14920846	55.1778	44	46.8133
cg02426410	AASDH	0.241	-4.71044	2.49099	0.0209684	0.999874	-3.67762	cg02426410	2.44444	2.95455	2.71333
cg12585943	PPT2	-0.361785	-1.12094	-2.49095	0.0209704	0.999874	-3.67766	cg12585943	34.4	29.1364	32.16
cg26954174	CARD15	-0.508786	-3.386	-2.49077	0.0209784	0.999874	-3.6778	cg26954174	9.41111	6.7	8.04
cg26656452	HABP2	-0.188181	2.07111	-2.48969	0.0210279	0.999874	-3.67867	cg26656452	81.5556	79.5273	79.6
cg14385738	PTPN22	-0.258544	-3.5207	-2.48943	0.0210394	0.999874	-3.67888	cg14385738	7.35556	6.12727	6.28
cg20555138	RAP2B	-0.213706	-3.27868	-2.48697	0.021152	0.999874	-3.68086	cg20555138	8.62222	7.31818	9.08
cg17009433	GLDC	0.32803	-4.01854	2.48547	0.0212211	0.999874	-3.68208	cg17009433	4.58889	5.74545	4.24667
cg27074297	SOS1	0.211058	-5.19749	2.48451	0.0212653	0.999874	-3.68285	cg27074297	1.76667	2.16364	2.00667
cg24269846	PRIM1	-0.265086	-5.26609	-2.48419	0.0212802	0.999874	-3.68311	cg24269846	2.17778	1.69091	1.86
cg19432434	SIKE	-0.24951	-4.69427	-2.48358	0.021308	0.999874	-3.6836	cg19432434	3.23333	2.59091	2.95333
cg20627916	ESR1	0.213914	-2.42017	2.4833	0.0213211	0.999874	-3.68383	cg20627916	10.6778	13.0545	12.5067
cg16317961	MAPRE2	-0.254196	-4.45557	-2.48313	0.021329	0.999874	-3.68397	cg16317961	3.97778	3.18182	3.96
cg02664205	PDE7B	-0.21921	2.85517	-2.48126	0.0214158	0.999874	-3.68548	cg02664205	88.4778	86.8909	87.6
cg15206445	SPG7	0.240023	-0.300844	2.48116	0.0214201	0.999874	-3.68555	cg15206445	42.4444	46.4909	45.2
cg09096950	UBE4A	-0.38158	-1.49341	-2.47915	0.0215136	0.999874	-3.68718	cg09096950	28.0556	22.9182	24.1267
cg17897236	NIPA2	0.207645	-4.95971	2.47901	0.0215201	0.999874	-3.68729	cg17897236	2.11111	2.59091	2.34667
cg14859417	PTPRE	-0.46849	-2.25913	-2.47835	0.021551	0.999874	-3.68782	cg14859417	19.6778	15.4364	18.08
cg17860158	CNTN2	-0.293631	-2.36568	-2.478	0.0215674	0.999874	-3.68811	cg17860158	17.1889	14.7	16.8333
cg08555657	SPRR2E	-0.452886	1.77866	-2.47628	0.0216481	0.999874	-3.6895	cg08555657	79.7778	73.9091	77.04
cg05674036	OR3A3	-0.309336	2.94914	-2.4747	0.0217222	0.999874	-3.69077	cg05674036	89.4556	87.1545	86.9467
cg08530414	CD44	-0.305373	-4.50935	-2.47432	0.0217401	0.999874	-3.69108	cg08530414	4.35556	3.50909	3.86667
cg27050763	AHCTF1	0.532253	3.36284	2.47381	0.0217639	0.999874	-3.69148	cg27050763	88.6333	92.0455	90.84
cg05360220	TNFRSF14	0.203512	-3.97752	2.47353	0.0217771	0.999874	-3.69171	cg05360220	4.3	5.07273	5.34667
cg08494812	TAF1B	0.210107	-4.62496	2.47351	0.021778	0.999874	-3.69172	cg08494812	2.57778	3.01818	2.63333
cg11536940	PGCP	-0.234843	-4.06543	-2.47253	0.0218243	0.999874	-3.69251	cg11536940	5.11111	4.22727	4.63333
cg10031651	LRRC2	-0.369708	2.317	-2.47219	0.0218404	0.999874	-3.69279	cg10031651	84.6333	80.7	81.1467
cg21032583	LMLN	-0.201935	2.38889	-2.4716	0.0218682	0.999874	-3.69326	cg21032583	84.4556	82.4455	83.18
cg15812873	SULT1A1	0.228178	-4.7167	2.47037	0.0219264	0.999874	-3.69425	cg15812873	2.5	3.02727	2.58
cg00960702	CCDC9	-0.207133	-4.71629	-2.47003	0.0219428	0.999874	-3.69453	cg00960702	3.11111	2.63636	2.78667
cg15299463	TEAD2	-0.22831	-4.39911	-2.46782	0.0220479	0.999874	-3.69631	cg15299463	3.65556	3.04545	3.32
cg15035273	USP52	0.206322	-4.68732	2.46762	0.0220576	0.999874	-3.69648	cg15035273	2.6	3.19091	2.86667
cg04053638	SUCLG1	0.231553	-4.77396	2.46629	0.0221208	0.999874	-3.69754	cg04053638	2.31111	2.82727	2.84
cg08198480	FLJ34047	0.233485	-2.88855	2.46544	0.0221616	0.999874	-3.69823	cg08198480	8.3	9.69091	9.90667
cg21321885	NDE1	0.212906	-6.0189	2.46493	0.022186	0.999874	-3.69864	cg21321885	0.955556	1.2	1
cg04184278	GYS2	-0.230508	2.39562	-2.46401	0.02223	0.999874	-3.69938	cg04184278	84.3444	82.0455	82.1467
cg10055471	NR0B2	0.179881	5.07116	2.46343	0.0222582	0.999874	-3.69985	cg10055471	96.9111	97.2364	97.1933
cg24903376	STIL	-0.193333	-4.45332	-2.46293	0.022282	0.999874	-3.70025	cg24903376	3.71111	3.26364	3.36667
cg08690031	CDCA7	0.243548	-4.32439	2.46197	0.0223284	0.999874	-3.70102	cg08690031	3.22222	4	3.56
cg27015174	LCMT2	0.19786	-4.36317	2.4608	0.0223849	0.999874	-3.70196	cg27015174	3.06667	3.74545	3.12
cg08604885	TRIM4	0.372999	-4.40627	2.4608	0.0223849	0.999874	-3.70196	cg08604885	3.13333	4.43636	3.04667
cg14261309	C1orf163	-0.315014	-2.51886	-2.45901	0.0224714	0.999874	-3.7034	cg14261309	14.5222	11.6455	12.4267
cg14170423	RASGRP2	-0.246315	-4.56941	-2.45787	0.0225268	0.999874	-3.70432	cg14170423	4.01111	3.33636	3.66
cg24938727	GUP1	-0.416357	-1.66961	-2.45722	0.0225584	0.999874	-3.70484	cg24938727	26.6556	21.4818	26.5867
cg21494337	MGC11266	0.192158	-3.66348	2.45514	0.0226603	0.999874	-3.70652	cg21494337	4.9	5.68182	5.86
cg08834018	PRODH	-0.381541	2.29679	-2.45414	0.022709	0.999874	-3.70732	cg08834018	84.8556	80.6818	82.2067
cg04587829	FN3K	0.47814	2.44732	2.45406	0.022713	0.999874	-3.70739	cg04587829	81.3889	85.7545	82.56
cg16366323	DUSP3	0.224234	-4.55937	2.45324	0.0227531	0.999874	-3.70804	cg16366323	2.74444	3.47273	3.41333
cg03742003	SLIT2	-0.207647	-2.73176	-2.45279	0.0227753	0.999874	-3.70841	cg03742003	13.3333	11.7091	13.0333
cg26614073	SCAP	-0.487469	-0.313341	-2.45244	0.0227927	0.999874	-3.70869	cg26614073	49.0667	40.5818	47.8867
cg16267491	H2AFZ	0.300942	-3.72385	2.45121	0.0228531	0.999874	-3.70968	cg16267491	4.6	6.08182	4.61333
cg25632203	ZNF643	-0.17575	-4.89409	-2.4461	0.0231061	0.999874	-3.71378	cg25632203	2.81111	2.33636	2.46
cg12623088	MGC4562	0.206416	-4.73728	2.44565	0.0231288	0.999874	-3.71415	cg12623088	2.38889	2.82727	2.98
cg23855392	MTHFS	-0.447223	-3.86676	-2.44283	0.0232697	0.999874	-3.71641	cg23855392	5.88889	4.27273	4.13333
cg16076328	TACSTD1	0.575219	0.0906327	2.44278	0.0232722	0.999874	-3.71645	cg16076328	45.8556	55.2545	48.9667
cg01195053	LOC124216	-0.235106	-3.47199	-2.44249	0.0232865	0.999874	-3.71668	cg01195053	6.64444	5.51818	5.72
cg10081899	PPM1F	-0.269286	-4.24056	-2.44212	0.0233051	0.999874	-3.71698	cg10081899	4.24444	3.53636	3.94667
cg09548084	SLC35B3	-0.618839	1.83373	-2.44171	0.0233256	0.999874	-3.7173	cg09548084	81.3111	73.9727	72.8
cg22858288	SLC22A18	0.562555	1.89525	2.4411	0.0233564	0.999874	-3.7178	cg22858288	74.5778	80.8727	78.06
cg00501366	ALOX12B	-0.187115	2.06241	-2.43955	0.0234347	0.999874	-3.71904	cg00501366	81.3778	79.2909	79.64
cg10552385	RB1	0.195664	-5.78315	2.43949	0.0234374	0.999874	-3.71909	cg10552385	1.23333	1.44545	1.49333
cg18275051	CYB5R1	-0.285802	-4.14414	-2.43866	0.0234798	0.999874	-3.71976	cg18275051	5.16667	4.22727	4.21333
cg05388361	STAT2	0.215806	-4.89274	2.43847	0.0234892	0.999874	-3.71991	cg05388361	2.18889	2.63636	2.18667
cg13168374	CPLX4	-0.240643	2.5939	-2.43832	0.0234965	0.999874	-3.72003	cg13168374	86.4444	84.0636	85.58
cg17693270	DGAT2L6	-0.452771	-2.50441	-2.43772	0.0235271	0.999874	-3.72051	cg17693270	16.3111	12.2455	13.3067
cg00309056	STARD3NL	0.254168	-4.31524	2.43754	0.0235364	0.999874	-3.72066	cg00309056	3.32222	4.12727	4.17333
cg16011258	NECAP2	-0.178781	-4.92356	-2.43738	0.0235441	0.999874	-3.72078	cg16011258	2.46667	2.14545	2.24667
cg00793774	TRIM8	-0.26829	-5.22851	-2.4363	0.023599	0.999874	-3.72165	cg00793774	2.38889	1.84545	2.27333
cg06493994	SCGN	0.277838	-3.57826	2.43536	0.0236469	0.999874	-3.7224	cg06493994	6.37778	7.83636	6.31333
cg27360098	ELN	-0.793487	-2.32231	-2.43334	0.02375	0.999874	-3.72403	cg27360098	21.7444	14.3545	17.0933
cg07398350	C16orf57	-0.246016	-3.95705	-2.43175	0.0238311	0.999874	-3.7253	cg07398350	5.43333	4.48182	4.94667
cg06823263	USF1	0.172973	-4.11485	2.43135	0.0238516	0.999874	-3.72562	cg06823263	3.63333	4.38182	4.02667
cg19714749	TPK1	0.371536	-5.0654	2.43121	0.0238589	0.999874	-3.72573	cg19714749	2.07778	2.85455	2.35333
cg06593568	C1orf48	0.154887	-4.35245	2.43023	0.0239092	0.999874	-3.72652	cg06593568	3.45556	3.96364	3.40667
cg13283751	GPX5	-0.278849	-3.32144	-2.42962	0.0239407	0.999874	-3.72701	cg13283751	8.51111	6.90909	7.23333
cg00396163	FLJ37357	-0.26614	-4.45967	-2.42897	0.023974	0.999874	-3.72753	cg00396163	3.58889	2.85455	2.84
cg06006444	UBE2D3	0.211176	-4.35309	2.42735	0.0240577	0.999874	-3.72883	cg06006444	3.41111	3.98182	4.07333
cg14940420	IQCF2	-0.28585	2.24726	-2.42706	0.0240726	0.999874	-3.72906	cg14940420	83.7333	80.7727	84.0067
cg13828871	MYST1	0.243213	-4.07078	2.4252	0.024169	0.999874	-3.73055	cg13828871	3.94444	4.74545	4.25333
cg19370515	RBBP9	-0.168813	-4.56712	-2.42299	0.024284	0.999874	-3.73232	cg19370515	3.54444	3.07273	2.87333
cg22772698	ZBP1	0.232669	-0.613081	2.42261	0.0243039	0.999874	-3.73262	cg22772698	36.4667	40.3545	38.7667
cg06493386	TRPA1	0.32168	-2.98592	2.42253	0.0243083	0.999874	-3.73269	cg06493386	9.72222	11.8182	9.96
cg16443939	SPFH1	-0.226147	-4.20251	-2.42176	0.0243486	0.999874	-3.73331	cg16443939	4.96667	4.24545	4.38667
cg11064558	ZNF295	0.191627	-5.24728	2.42157	0.0243582	0.999874	-3.73346	cg11064558	1.73333	2.04545	1.82667
cg03483626	KCNA3	-0.818373	-1.01508	-2.42063	0.0244077	0.999874	-3.73421	cg03483626	39.0556	27.9091	31.54
cg18741962	TRIM23	-0.215872	-4.41308	-2.42044	0.0244175	0.999874	-3.73436	cg18741962	3.62222	3.1	3.51333
cg26702254	KCND2	0.248276	-3.92445	2.41907	0.0244894	0.999874	-3.73546	cg26702254	4.23333	5.27273	4.82
cg05445326	TM4SF19	0.341239	2.1266	2.41867	0.0245102	0.999874	-3.73578	cg05445326	78.7778	82.4182	80.2533
cg08663969	ABCG1	0.270922	2.9046	2.41624	0.0246384	0.999874	-3.73772	cg08663969	86.8889	88.6273	88.8867
cg14918082	KCNAB3	0.685507	2.06175	2.41612	0.0246447	0.999874	-3.73782	cg14918082	75.9667	82.3273	81.72
cg13883681	GOT2	-0.292629	1.48767	-2.41579	0.0246624	0.999874	-3.73809	cg13883681	75.6556	71.6455	74.2533
cg18573383	KCNC2	0.303053	-3.73444	2.41511	0.0246981	0.999874	-3.73863	cg18573383	5.51111	6.9	6.07333
cg24208206	FYCO1	0.245495	-3.75931	2.41453	0.0247289	0.999874	-3.73909	cg24208206	4.7	6.15455	5.88
cg10681725	RPS23	0.233485	-4.03404	2.41423	0.0247449	0.999874	-3.73933	cg10681725	4.06667	4.78182	4.53333
cg00022606	TBC1D20	-0.20423	-4.9992	-2.41409	0.0247525	0.999874	-3.73945	cg00022606	2.77778	2.34545	2.39333
cg17607973	BCDIN3	1.01921	-4.06171	2.41361	0.0247781	0.999874	-3.73983	cg17607973	3.81111	9.34545	4.45333
cg12082129	PCSK7	-0.389188	-3.23071	-2.41174	0.0248777	0.999874	-3.74133	cg12082129	10.8667	8.65455	11.6
cg22971191	SLC10A2	0.322356	1.66203	2.41052	0.0249426	0.999874	-3.7423	cg22971191	72.6778	76.9909	71.66
cg01479232	C20orf54	-0.456867	0.816724	-2.41008	0.0249661	0.999874	-3.74265	cg01479232	66.7556	59.4455	68.3667
cg13745346	CBFA2T3	-0.362743	-0.821371	-2.40991	0.0249753	0.999874	-3.74279	cg13745346	39.2111	33.5182	36.4533
cg14011639	PCDHGB7	0.272563	-4.08445	2.40937	0.0250044	0.999874	-3.74322	cg14011639	4.07778	5.10909	4.72667
cg15893253	CSTB	0.179167	-4.94917	2.40787	0.0250848	0.999874	-3.74442	cg15893253	2.13333	2.49091	2.33333
cg18089000	GBGT1	-0.294331	0.0649999	-2.40605	0.0251825	0.999874	-3.74587	cg18089000	53.3778	48.2091	51.22
cg02016419	TEKT3	0.517928	-0.718874	2.40535	0.0252207	0.999874	-3.74644	cg02016419	33.2333	41.4364	36.8067
cg11781389	LOC89944	0.18163	-4.41728	2.40516	0.025231	0.999874	-3.74659	cg11781389	2.93333	3.42727	3.35333
cg00308665	HTR2A	-0.645093	0.12052	-2.40378	0.0253054	0.999874	-3.74769	cg00308665	57.0333	46.3	52.54
cg07713361	APOL1	-0.252577	-2.58594	-2.40314	0.02534	0.999874	-3.7482	cg07713361	12.1889	10.4182	11.1667
cg10810921	CRLF1	-0.467859	-5.17919	-2.40308	0.0253432	0.999874	-3.74825	cg10810921	3.03333	2.00909	2.36
cg21097640	MGC9850	-0.222677	-4.4137	-2.40199	0.0254024	0.999874	-3.74912	cg21097640	4.28889	3.66364	3.66667
cg03759077	ARL6IP6	0.196767	-4.85816	2.40063	0.0254765	0.999874	-3.7502	cg03759077	2.46667	2.89091	2.84
cg08699435	NAT5	-0.133835	-4.66227	-2.3995	0.025538	0.999874	-3.7511	cg08699435	3.22222	2.89091	3.24
cg12955127	ATP5F1	-0.249759	1.46494	-2.39932	0.0255482	0.999874	-3.75125	cg12955127	74.6889	71.0636	70.2933
cg15120942	PLCD1	0.62526	-1.21143	2.39887	0.0255728	0.999874	-3.75161	cg15120942	25.5222	35.0182	26.8133
cg25255679	C8orf51	-0.28714	-5.38274	-2.39773	0.0256353	0.999874	-3.75252	cg25255679	2.17778	1.67273	1.59333
cg19229809	ZNF267	0.236956	-4.73865	2.39764	0.0256402	0.999874	-3.75259	cg19229809	2.64444	3.22727	3.14667
cg16293991	CPSF3L	0.200728	-2.93983	2.39711	0.0256694	0.999874	-3.75302	cg16293991	9.01111	10.4636	9.98667
cg27662379	RPN1	0.208633	-5.1516	2.39708	0.025671	0.999874	-3.75304	cg27662379	1.82222	2.20909	1.92667
cg01852328	LOC221955	0.256889	-3.24401	2.39705	0.0256725	0.999874	-3.75306	cg01852328	6.32222	7.9	7.71333
cg03076324	DNAJC1	0.219398	-5.31525	2.39632	0.0257128	0.999874	-3.75365	cg03076324	1.66667	2.00909	1.87333
cg13448401	VPS35	-0.258342	-5.37931	-2.39598	0.0257313	0.999874	-3.75392	cg13448401	2.02222	1.55455	1.66
cg21959619	GPR172A	-0.308309	-1.35704	-2.39594	0.0257336	0.999874	-3.75395	cg21959619	30.0556	25.7273	29.4
cg03528946	SHB	-0.237062	-4.46181	-2.39584	0.0257387	0.999874	-3.75402	cg03528946	4.34444	3.61818	3.88667
cg00338702	CHFR	0.249275	-2.93668	2.39395	0.0258433	0.999874	-3.75554	cg00338702	9.9	11.6909	9.34
cg13663218	TRHDE	-0.469426	-2.70267	-2.3926	0.0259179	0.999874	-3.75661	cg13663218	15.2222	11.8364	11.1
cg25298754	ZBED2	-0.312803	-0.228424	-2.38849	0.0261467	0.999874	-3.75989	cg25298754	48.6111	42.9727	47.5067
cg13216057	DKK3	0.306148	-4.14205	2.38764	0.0261938	0.999874	-3.76057	cg13216057	3.97778	5.04545	4.47333
cg25377358	SEC23IP	-0.201855	-4.30873	-2.38691	0.0262347	0.999874	-3.76115	cg25377358	4.5	3.85455	4.13333
cg03154513	ID1	0.200429	-5.06462	2.38673	0.0262448	0.999874	-3.76129	cg03154513	2.2	2.57273	2.43333
cg08773844	CCDC25	0.206178	-4.92717	2.3865	0.0262576	0.999874	-3.76147	cg08773844	2.27778	2.71818	2.56667
cg02801485	ALS2CR2	-0.172852	-4.44834	-2.38645	0.0262609	0.999874	-3.76152	cg02801485	3.67778	3.13636	3.50667
cg07679836	BAK1	-0.441613	-0.579328	-2.38614	0.0262779	0.999874	-3.76176	cg07679836	43.5667	36.0545	41.0267
cg24318412	ASH2L	0.157601	-5.29206	2.38512	0.0263351	0.999874	-3.76257	cg24318412	1.68889	1.91818	2.03333
cg15302379	KAZALD1	-0.421401	1.3133	-2.38432	0.0263806	0.999874	-3.76322	cg15302379	74.2222	68.0909	72.8533
cg04457051	SCOC	0.257867	2.36873	2.38378	0.0264109	0.999874	-3.76365	cg04457051	82.0111	84.2364	82.2067
cg10167296	RASSF5	-0.194229	-4.81785	-2.38349	0.0264274	0.999874	-3.76388	cg10167296	3.11111	2.64545	2.38667
cg15765694	PPP3R2	-0.34378	1.43185	-2.3823	0.0264943	0.999874	-3.76482	cg15765694	74.6556	69.4545	73.34
cg01795122	EMP3	0.281272	-5.40721	2.38156	0.0265365	0.999874	-3.76542	cg01795122	1.67778	2.11818	1.62
cg04121771	TM4SF4	-0.450372	-0.92975	-2.38048	0.0265976	0.999874	-3.76628	cg04121771	36.1889	29.1727	31.8667
cg12434258	FLJ90396	-0.235526	-5.37489	-2.37967	0.0266434	0.999874	-3.76692	cg12434258	1.9	1.50909	1.68
cg01171588	USP38	0.192527	-5.68913	2.37944	0.0266564	0.999874	-3.7671	cg01171588	1.32222	1.59091	1.34
cg24444408	KLHDC4	0.193925	-4.5101	2.37766	0.0267576	0.999874	-3.76852	cg24444408	2.65556	3.32727	3.18667
cg12437239	GOLPH4	0.307279	-4.39224	2.3759	0.0268586	0.999874	-3.76992	cg12437239	3.68889	4.63636	4.06667
cg00616135	LACTB	-0.219281	2.16173	-2.37544	0.026885	0.999874	-3.77029	cg00616135	82.7	80.2545	82.6267
cg04662594	EPB49	-0.417974	-1.12788	-2.37543	0.0268855	0.999874	-3.7703	cg04662594	34.6778	28.3727	33.4533
cg17261830	NEK9	-0.212908	-5.15833	-2.37486	0.0269183	0.999874	-3.77075	cg17261830	2.44444	2.09091	2.4
cg22067472	CYB5-M	-0.280226	-2.95981	-2.3734	0.0270021	0.999874	-3.77191	cg22067472	9.67778	8.12727	9.16
cg15350036	CROT	-0.364002	0.867819	-2.37142	0.0271162	0.999874	-3.77349	cg15350036	65.5778	59.3182	63.8733
cg15798153	PFTK1	0.345552	1.90401	2.36947	0.0272287	0.999874	-3.77503	cg15798153	76.1889	80.2273	78.24
cg07408456	PGLYRP2	-0.328039	-0.434673	-2.36942	0.0272317	0.999874	-3.77507	cg07408456	45.3778	39.9182	42.72
cg01580888	RHPN2	0.73371	-3.76616	2.36917	0.0272462	0.999874	-3.77527	cg01580888	5.04444	9.58182	6.34
cg24371383	CEP55	0.212633	-4.51798	2.36885	0.0272652	0.999874	-3.77553	cg24371383	2.95556	3.58182	3.21333
cg02071439	FLJ36779	-0.206812	-5.05692	-2.36825	0.0272997	0.999874	-3.776	cg02071439	2.77778	2.34545	2.41333
cg27268486	GNAI1	0.442764	-4.245	2.36811	0.0273078	0.999874	-3.77612	cg27268486	3.43333	5.23636	4.11333
cg03077836	DDEF2	0.342189	-4.92612	2.36749	0.0273437	0.999874	-3.77661	cg03077836	2.15556	2.9	2.76667
cg23479658	LIAS	0.19427	-4.20757	2.36713	0.027365	0.999874	-3.7769	cg23479658	3.35556	4.15455	3.90667
cg17309462	C20orf38	-0.211518	-2.85406	-2.36707	0.0273682	0.999874	-3.77694	cg17309462	10.3	8.84545	9.58
cg13877895	GKN1	-0.209277	2.76332	-2.36653	0.0273997	0.999874	-3.77737	cg13877895	87.7889	86.0182	86.1
cg18135555	PIWIL2	-0.63618	2.94889	-2.36593	0.0274346	0.999874	-3.77785	cg18135555	90.2	85.2818	83.2267
cg11393453	FAM59A	0.619101	-4.6978	2.3647	0.0275068	0.999874	-3.77883	cg11393453	2.41111	4.70909	2.68
cg24127989	IMPDH1	-0.279921	-4.59238	-2.36363	0.0275694	0.999874	-3.77968	cg24127989	3.85556	3.05455	3.02
cg08251036	MGAT5	0.211656	2.66461	2.36361	0.0275704	0.999874	-3.77969	cg08251036	85.2667	86.8636	85
cg06161930	LOC126208	-0.332698	-2.61661	-2.36312	0.0275993	0.999874	-3.78008	cg06161930	15.1667	12.6455	14.4133
cg14060828	TIP39	-0.345261	-2.26389	-2.3613	0.0277062	0.999874	-3.78153	cg14060828	19.1	15.7909	17.8533
cg01655123	PHLDB3	-0.21464	-5.03268	-2.36107	0.0277197	0.999874	-3.78171	cg01655123	2.7	2.26364	2.59333
cg05503412	C4orf14	0.23419	-4.8448	2.36036	0.0277621	0.999874	-3.78228	cg05503412	2.31111	2.8	2.68
cg17877494	ACAA1	-0.163325	-4.12384	-2.35943	0.0278167	0.999874	-3.78301	cg17877494	4.68889	4.06364	4.88
cg08157579	SERHL2	-0.220036	-3.94765	-2.35905	0.027839	0.999874	-3.78331	cg08157579	5.67778	4.77273	5.32
cg18932540	STAG1	0.242878	-5.01075	2.35835	0.0278807	0.999874	-3.78387	cg18932540	2.05556	2.47273	2.18
cg09659887	IPO7	0.195963	-3.95787	2.35777	0.0279149	0.999874	-3.78433	cg09659887	4.25556	4.89091	4.55333
cg14044580	PCTK1	0.690926	-4.39547	2.35672	0.0279776	0.999874	-3.78517	cg14044580	2.85556	6.73636	4.06667
cg07810156	PDZK1IP1	-0.286765	2.63571	-2.35615	0.0280117	0.999874	-3.78562	cg07810156	87.1667	84.8182	85.3933
cg04259560	FLJ35773	-0.497058	-0.644411	-2.35589	0.0280269	0.999874	-3.78582	cg04259560	43.3111	35.7909	34.0067
cg22815214	CACNA1S	0.42888	-2.35466	2.35522	0.0280666	0.999874	-3.78635	cg22815214	11.7667	15.9	14.1333
cg16005443	LILRB3	-0.252677	-0.901777	-2.35431	0.0281212	0.999874	-3.78708	cg16005443	37.0222	33.1091	36.2933
cg01643284	DIP13B	-0.288738	-5.12508	-2.35174	0.028275	0.999874	-3.78912	cg01643284	2.6	1.99091	2.4
cg11042320	PDGFRB	-0.323574	0.963166	-2.35168	0.0282787	0.999874	-3.78916	cg11042320	68.2444	63.0727	66.7133
cg04473302	SLC26A4	0.179145	-4.46859	2.35142	0.028294	0.999874	-3.78937	cg04473302	3.01111	3.5	3.00667
cg16708012	TMEM119	-0.322405	1.19624	-2.3485	0.0284702	0.999874	-3.79169	cg16708012	71.7111	66.9091	69.4067
cg09594841	LIG1	0.222033	-4.65822	2.34742	0.0285353	0.999874	-3.79254	cg09594841	2.74444	3.29091	2.86
cg25027501	GSTM3	-0.275213	-4.20359	-2.34723	0.0285471	0.999874	-3.79269	cg25027501	5.14444	4.14545	4.12
cg23353982	TBX6	-0.186632	-5.47978	-2.34689	0.0285678	0.999874	-3.79296	cg23353982	1.94444	1.66364	1.88667
cg10274830	C6orf96	-0.246015	-3.26458	-2.34688	0.0285682	0.999874	-3.79297	cg10274830	8.27778	6.64545	7.04
cg12259537	ZNF606	0.438744	-3.41574	2.34625	0.0286065	0.999874	-3.79347	cg12259537	6.35556	8.76364	7.9
cg01454134	GALP	0.297792	1.21621	2.34484	0.0286921	0.999874	-3.79459	cg01454134	67.7111	71.2909	69.22
cg06963844	FBXO6	0.184967	-4.1494	2.34479	0.0286951	0.999874	-3.79463	cg06963844	3.53333	4.11818	4.34667
cg02376703	EPHA1	-0.208726	-3.83265	-2.34436	0.0287213	0.999874	-3.79497	cg02376703	5.24444	4.32727	5.36667
cg19282714	PADI2	0.286489	-4.90414	2.34434	0.0287225	0.999874	-3.79498	cg19282714	2.1	2.78182	2.50667
cg06547766	LPP	0.223746	1.46145	2.34317	0.0287938	0.999874	-3.79591	cg06547766	70.1	72.8364	69.6133
cg06471905	ADAM11	-0.453404	-1.85967	-2.34307	0.0288001	0.999874	-3.79599	cg06471905	24.7444	19.7364	21.1867
cg15559737	CRYBA4	0.195974	2.41668	2.34164	0.0288871	0.999874	-3.79712	cg15559737	83.1889	84.8636	84.0067
cg10175795	TCERG1L	0.428813	-2.71148	2.34116	0.0289169	0.999874	-3.7975	cg10175795	11.1556	14.8545	11.6067
cg11084035	GANAB	-0.364918	-3.77162	-2.33965	0.0290096	0.999874	-3.7987	cg11084035	7.21111	5.67273	5.56667
cg00852964	VNN1	-0.28899	-2.5721	-2.33962	0.0290114	0.999874	-3.79872	cg00852964	13.2444	10.9818	10.82
cg12880200	LSM10	-0.348136	-3.66274	-2.3396	0.0290126	0.999874	-3.79874	cg12880200	7.41111	5.73636	7.54
cg11846543	KIF1B	-0.2184	-4.01548	-2.33927	0.0290329	0.999874	-3.799	cg11846543	5.82222	5.07273	5.84667
cg24138639	TEGT	-0.186326	-4.15179	-2.33877	0.0290635	0.999874	-3.79939	cg24138639	4.41111	3.76364	4.16
cg00152644	SPRR2E	-0.549993	2.494	-2.33862	0.0290729	0.999874	-3.79951	cg00152644	86.9778	81.4182	83.9267
cg23412777	PYGO1	-0.22391	2.515	-2.33822	0.0290974	0.999874	-3.79983	cg23412777	85.6556	83.6818	84.2867
cg07426848	S100A3	0.30405	1.84195	2.33811	0.0291046	0.999874	-3.79992	cg07426848	76.2222	79.3727	78.84
cg19463518	POLRMT	-0.291722	-3.18456	-2.33779	0.0291241	0.999874	-3.80017	cg19463518	10.0667	8.5	8.49333
cg14367014	ALS2CR14	-0.302646	1.28706	-2.33759	0.0291365	0.999874	-3.80033	cg14367014	71.8	66.9636	69.7467
cg22418360	UBE2F	-0.189235	-3.67484	-2.33738	0.0291492	0.999874	-3.80049	cg22418360	6.85556	5.96364	6.18
cg27210390	TOM1L1	-0.413804	-0.409834	-2.3372	0.0291605	0.999874	-3.80064	cg27210390	46.6778	39.7636	44.8733
cg18133966	PLA2G1B	-0.431998	0.964764	-2.3367	0.0291916	0.999874	-3.80103	cg18133966	69.5111	62.2636	66.34
cg04425624	TNF	-0.537722	-3.17731	-2.3366	0.0291973	0.999874	-3.80111	cg04425624	11.5556	8.50909	9.20667
cg22821834	GPR135	0.239654	-4.87267	2.33617	0.0292243	0.999874	-3.80145	cg22821834	2.38889	2.91818	2.62
cg20488657	TFF3	-0.177512	3.52498	-2.33588	0.0292423	0.999874	-3.80168	cg20488657	92.5333	91.6091	91.3533
cg03636183	F2RL3	-0.846335	3.20267	-2.33568	0.0292543	0.999874	-3.80184	cg03636183	92.1	85.4545	90.9667
cg18693704	CMTM4	-0.231489	-3.60147	-2.33528	0.0292791	0.999874	-3.80215	cg18693704	7.17778	5.91818	6.21333
cg19859270	GPR15	-0.276891	3.47226	-2.33438	0.0293353	0.999874	-3.80287	cg19859270	92.3111	90.7636	91.5533
cg27262488	ITCH	0.223494	-5.26681	2.33383	0.0293692	0.999874	-3.8033	cg27262488	1.8	2.16364	1.92
cg01377755	ACP6	-0.240786	1.14487	-2.33346	0.0293926	0.999874	-3.8036	cg01377755	69.8667	66.1545	67.64
cg23771661	B3GNT3	-0.595512	-0.759892	-2.33261	0.0294454	0.999874	-3.80427	cg23771661	42.4222	32.8727	34.2933
cg21151355	GJB3	-0.437776	-0.608054	-2.33224	0.0294682	0.999874	-3.80456	cg21151355	41.9222	34.0455	34.7533
cg03909500	RLN3R1	0.324203	-3.79173	2.33206	0.0294794	0.999874	-3.8047	cg03909500	5.55556	6.90909	5.24667
cg01459453	SELP	-0.575452	1.18511	-2.33188	0.0294907	0.999874	-3.80484	cg01459453	73.1444	64.6182	68.2867
cg12034229	HUS1	0.216329	-5.36652	2.33173	0.0295003	0.999874	-3.80497	cg12034229	1.53333	1.88182	1.99333
cg16940108	CANX	0.212268	-4.64217	2.33131	0.0295264	0.999874	-3.8053	cg16940108	2.75556	3.35455	3.1
cg18468219	MARVELD3	0.52825	-3.72572	2.33104	0.0295433	0.999874	-3.80551	cg18468219	5.41111	8.32727	6.42
cg20998885	C20orf79	0.163615	1.95382	2.33091	0.0295511	0.999874	-3.80561	cg20998885	77.5778	79.5364	78.3533
cg00005847	HOXD3	-0.26276	-2.10793	-2.33073	0.0295625	0.999874	-3.80575	cg00005847	18.3	15.4636	17.08
cg09617773	IMPG1	-0.183474	0.888825	-2.33046	0.0295796	0.999874	-3.80597	cg09617773	65.1222	62.2273	63.1067
cg15304928	TMEM9	-0.158152	-3.90008	-2.32952	0.0296382	0.999874	-3.80671	cg15304928	4.78889	4.22727	5.06
cg14462830	TRDN	-0.237459	1.66797	-2.32903	0.0296688	0.999874	-3.80709	cg14462830	76.4	72.9909	75.1067
cg19123107	C9orf7	-0.277068	-2.50275	-2.32869	0.0296904	0.999874	-3.80737	cg19123107	15.2111	12.7727	12.3333
cg03547797	GAS2	-0.367605	-1.95716	-2.32633	0.0298387	0.999874	-3.80923	cg03547797	21.8222	17.7	20.5133
cg06668300	MAL	0.24377	-4.79586	2.32177	0.0301281	0.999874	-3.81283	cg06668300	2.52222	3.1	2.64667
cg23301687	RAP1A	-0.237791	-1.13488	-2.32142	0.0301504	0.999874	-3.81311	cg23301687	32.1556	28.5909	32.28
cg07490776	AP3M2	0.206119	-5.36579	2.32137	0.0301531	0.999874	-3.81314	cg07490776	1.5	1.83636	1.78
cg15344028	ICOS	-0.262089	0.0856855	-2.31947	0.0302748	0.999874	-3.81465	cg15344028	51.9889	47.1091	50.9267
cg18372353	ATPBD4	0.243909	-4.03805	2.31846	0.0303394	0.999874	-3.81545	cg18372353	3.94444	4.74545	4.19333
cg00576250	ZNF663	-0.255883	-3.51435	-2.31809	0.0303629	0.999874	-3.81574	cg00576250	8.22222	6.87273	7.72667
cg15804973	MAP3K5	-0.478289	-1.62682	-2.31788	0.0303767	0.999874	-3.81591	cg15804973	25.8889	19.8455	24.7067
cg21235838	SORBS1	0.172208	-5.26207	2.31781	0.0303806	0.999874	-3.81595	cg21235838	1.71111	1.99091	1.84
cg20102673	KCNH3	-0.323504	-1.48759	-2.31729	0.0304142	0.999874	-3.81637	cg20102673	28.4778	24.5182	25.1333
cg17240987	WFDC3	-0.210614	-3.58097	-2.31547	0.0305313	0.999874	-3.8178	cg17240987	6.72222	5.82727	5.82667
cg16580737	MME	0.234791	-4.57191	2.31313	0.0306825	0.999874	-3.81965	cg16580737	2.71111	3.39091	2.83333
cg16205058	OSGEP	-0.207854	-3.28124	-2.31263	0.0307146	0.999874	-3.82004	cg16205058	8.3	7.06364	8.15333
cg26183662	NFAT5	0.203661	-4.11463	2.31103	0.0308189	0.999874	-3.82131	cg26183662	4.07778	4.81818	4.24
cg12694870	HPD	-0.207625	2.51763	-2.31066	0.0308427	0.999874	-3.82159	cg12694870	85.9556	84.0727	85.2333
cg18409845	MARCH5	0.183645	-3.46555	2.31061	0.0308462	0.999874	-3.82164	cg18409845	5.61111	6.55455	6.68667
cg08209724	ZNF207	-0.33347	-3.20356	-2.31048	0.0308546	0.999874	-3.82174	cg08209724	9.58889	7.42727	7.88
cg22524514	CST6	0.289025	-1.92507	2.31007	0.0308809	0.999874	-3.82206	cg22524514	18.5111	21.9091	19.76
cg18885346	PKHD1	-0.460564	2.03637	-2.30935	0.0309281	0.999874	-3.82263	cg18885346	82.2667	76.8909	75.9333
cg13634678	TM2D3	-0.200567	-4.44821	-2.30873	0.0309685	0.999874	-3.82312	cg13634678	3.97778	3.37273	3.73333
cg09648233	ALKBH4	0.174507	-4.98109	2.30824	0.0310006	0.999874	-3.8235	cg09648233	2.21111	2.57273	2.64
cg05575043	ZNF394	0.218686	-3.9088	2.30769	0.0310365	0.999874	-3.82394	cg05575043	4.25556	5.05455	4.36
cg16516400	FAM89A	-0.332927	-3.37824	-2.30746	0.0310512	0.999874	-3.82411	cg16516400	9.08889	7.34545	7.90667
cg18878432	HOXB6	0.225411	2.36046	2.3073	0.0310621	0.999874	-3.82424	cg18878432	82	84.0364	84.3467
cg20879768	TCEB3B	0.370319	2.96418	2.3072	0.0310683	0.999874	-3.82432	cg20879768	86.4889	89.5091	88.0533
cg23776012	KA21	0.268512	-1.48201	2.30709	0.031076	0.999874	-3.82441	cg23776012	21.4667	25.9727	26.3933
cg04963951	FTMT	-0.201688	3.64759	-2.30345	0.0313149	0.999874	-3.82727	cg04963951	93	91.9909	92.52
cg03196745	NIFUN	0.251073	-3.89748	2.30286	0.0313536	0.999874	-3.82774	cg03196745	4.4	5.6	5.44
cg11080718	HIGD1A	-0.235773	-2.89752	-2.30262	0.0313697	0.999874	-3.82793	cg11080718	12.5	10.7636	10.96
cg08654655	IGSF4B	0.311559	-0.323021	2.30245	0.0313807	0.999874	-3.82806	cg08654655	41.6444	46.5	43.2067
cg18715868	HIST1H2BN	-0.21409	-2.61813	-2.30187	0.0314195	0.999874	-3.82852	cg18715868	12.1444	10.4636	11.5867
cg19770955	DUS4L	-0.325018	2.09177	-2.30087	0.0314858	0.999874	-3.82931	cg19770955	82.1667	78.4273	79.9
cg07274506	NOL9	0.209501	-4.96967	2.30023	0.0315279	0.999874	-3.82981	cg07274506	2.04444	2.40909	2.15333
cg15396367	UAP1L1	-0.329368	-2.16888	-2.30007	0.0315388	0.999874	-3.82994	cg15396367	19.9667	16.4818	18.3
cg23656386	SLC12A4	-0.212743	-3.4105	-2.29852	0.0316419	0.999874	-3.83116	cg23656386	8.85556	7.86364	8.35333
cg27253386	BRCA2	-0.236414	-5.4743	-2.29794	0.0316804	0.999874	-3.83161	cg27253386	1.86667	1.57273	1.64
cg07625840	PRSS12	0.222258	-3.65506	2.29736	0.0317189	0.999874	-3.83207	cg07625840	5.96667	7.03636	5.71333
cg10553028	CMTM8	-0.189885	-3.74267	-2.29706	0.0317392	0.999874	-3.83231	cg10553028	6.01111	5.1	4.98667
cg25438440	CLDND1	-0.210994	-4.83762	-2.29586	0.0318192	0.999874	-3.83325	cg25438440	2.77778	2.29091	2.4
cg13037275	SESN3	-0.183021	-3.13956	-2.29391	0.0319501	0.999874	-3.83478	cg13037275	8.16667	7.25455	8.12667
cg18511007	COL1A2	0.271233	-3.67561	2.29362	0.0319693	0.999874	-3.83501	cg18511007	6.12222	7.42727	6.16
cg14035045	C3orf18	-0.265939	-0.818083	-2.29154	0.0321094	0.999874	-3.83664	cg14035045	37.9222	33.7909	36.3533
cg02366059	C18orf45	-0.232985	-2.67048	-2.29066	0.0321687	0.999874	-3.83733	cg02366059	12.9667	11.6727	14.1733
cg10822172	CREB5	-0.38528	0.233618	-2.28981	0.0322264	0.999874	-3.838	cg10822172	57.1778	50.5455	54.06
cg12532667	EMCN	-0.306047	0.387507	-2.28957	0.0322427	0.999874	-3.83819	cg12532667	57.3778	51.4455	55.3133
cg06893980	PSMB1	-0.15869	-5.19645	-2.28933	0.0322589	0.999874	-3.83838	cg06893980	2.15556	1.92727	2.12667
cg08491125	ISG20	-0.237009	-4.03972	-2.28808	0.0323434	0.999874	-3.83936	cg08491125	5.76667	4.80909	5.21333
cg18665384	FLJ43505	0.23382	2.84988	2.28795	0.0323525	0.999874	-3.83946	cg18665384	86.4667	88.3636	87.4667
cg22386311	DSG1	-0.184936	0.853492	-2.28785	0.0323596	0.999874	-3.83954	cg22386311	63.7111	60.2727	59.06
cg20173259	LHB	0.190505	-4.47766	2.28743	0.0323878	0.999874	-3.83987	cg20173259	2.96667	3.47273	3.56667
cg01668383	CSNK1A1L	-0.163757	1.09435	-2.28743	0.0323881	0.999874	-3.83987	cg01668383	68.7889	66.1455	65.2733
cg06027949	SNX16	0.459607	-2.99833	2.28722	0.032402	0.999874	-3.84003	cg06027949	7	10.0727	9.12667
cg25748127	POLR2L	0.218305	-4.84845	2.28686	0.0324264	0.999874	-3.84031	cg25748127	2.35556	2.98182	2.79333
cg00180012	LACE1	0.169208	-4.61721	2.28676	0.0324337	0.999874	-3.8404	cg00180012	2.92222	3.39091	3.38
cg00354572	FLJ21963	-0.23072	-3.56279	-2.28608	0.03248	0.999874	-3.84093	cg00354572	7.28889	6.06364	6.18667
cg26853855	TAIP-2	-0.348169	1.08156	-2.28578	0.0325001	0.999874	-3.84116	cg26853855	68.9444	62.8818	67.6933
cg12256080	ABT1	-0.19425	-4.26205	-2.28546	0.0325223	0.999874	-3.84142	cg12256080	4.52222	3.92727	4.22667
cg09096031	C2orf11	-0.364264	0.107637	-2.2846	0.032581	0.999874	-3.84209	cg09096031	54.5778	48.2909	54.6267
cg00113020	LILRB4	0.234083	2.6633	2.28375	0.0326392	0.999874	-3.84276	cg00113020	84.9889	86.8091	85.5933
cg21165219	FAM38B	-0.406558	2.09508	-2.28359	0.0326497	0.999874	-3.84288	cg21165219	82.5556	77.5091	78.54
cg09479906	C10orf88	-0.199069	-5.13102	-2.28322	0.0326756	0.999874	-3.84318	cg09479906	2.56667	2.24545	2.52
cg07642638	CHGB	0.222887	-3.2066	2.28117	0.0328165	0.999874	-3.84479	cg07642638	8.38889	9.75455	9.51333
cg27345286	FBXO3	0.214331	-4.48648	2.28102	0.0328265	0.999874	-3.8449	cg27345286	2.92222	3.45455	3.36
cg06563300	SLC17A8	-0.419166	-1.68606	-2.28024	0.0328807	0.999874	-3.84552	cg06563300	24.6	19.7	21.9067
cg03029145	SMAD2	-0.171435	-4.546	-2.2799	0.0329036	0.999874	-3.84578	cg03029145	3.65556	3.13636	3.31333
cg24576270	CUGBP1	-0.160803	-4.7691	-2.27814	0.0330251	0.999874	-3.84715	cg24576270	3.07778	2.69091	2.89333
cg24838010	SLC26A11	-0.395687	-2.69466	-2.27779	0.0330495	0.999874	-3.84743	cg24838010	14.9222	11.9727	14.74
cg09840989	ACTRT1	-0.289221	1.09554	-2.27768	0.033057	0.999874	-3.84752	cg09840989	67.7	63.1273	63.5267
cg20678353	FLJ35695	-0.171766	-2.86018	-2.27727	0.0330857	0.999874	-3.84784	cg20678353	10.9333	9.88182	10.82
cg15970621	PHKG2	0.290366	-5.14906	2.27724	0.0330882	0.999874	-3.84787	cg15970621	1.85556	2.39091	2.02
cg03138091	OSMR	0.552698	-3.4286	2.27672	0.0331236	0.999874	-3.84827	cg03138091	6.55556	10.2818	6.84
cg21912241	MGC32020	-0.302762	-3.48013	-2.2765	0.0331392	0.999874	-3.84844	cg21912241	8.31111	6.84545	7.96
cg18303397	MBD4	-0.32613	-0.501724	-2.2764	0.0331464	0.999874	-3.84852	cg18303397	43.0222	37.3364	39.9733
cg07515662	RPS26	-0.278992	-4.57478	-2.27588	0.033182	0.999874	-3.84893	cg07515662	3.98889	3.21818	3.4
cg09845785	PDE1A	-0.265572	-3.35903	-2.27584	0.0331852	0.999874	-3.84896	cg09845785	7.65556	6.44545	7.40667
cg04720358	RCV1	0.173795	5.36557	2.27537	0.0332178	0.999874	-3.84933	cg04720358	97.4778	97.7273	97.58
cg15842483	C8orf1	0.25259	-3.38234	2.27512	0.0332351	0.999874	-3.84952	cg15842483	6.03333	7.35455	6.56667
cg12800028	GPR6	0.323933	-1.44703	2.27499	0.0332441	0.999874	-3.84963	cg12800028	24.2444	28.5455	23.7667
cg13494498	TUBB3	-0.306765	-2.92742	-2.27476	0.0332605	0.999874	-3.84981	cg13494498	12.6333	10.5636	11.06
cg07947930	PRELP	-0.221374	2.12281	-2.2747	0.0332646	0.999874	-3.84986	cg07947930	82.0667	79.3818	79.84
cg14256699	SOST	-0.273886	4.51425	-2.27462	0.0332699	0.999874	-3.84992	cg14256699	96.1778	95.3182	95.9133
cg09879869	C14orf108	0.241742	-0.105019	2.27302	0.033382	0.999874	-3.85117	cg09879869	41.3778	45.7	43.6333
cg10663017	DUSP23	-0.20106	-2.76231	-2.2725	0.0334184	0.999874	-3.85158	cg10663017	11.1667	9.51818	9.64
cg19863773	OXER1	-0.209163	2.54746	-2.27241	0.0334241	0.999874	-3.85164	cg19863773	85.9	84.0636	84.8267
cg12985418	MIB1	0.183777	-4.37235	2.27217	0.0334412	0.999874	-3.85184	cg12985418	3.46667	4.03636	3.74667
cg26774312	CAV2	0.222786	-4.75019	2.26994	0.0335976	0.999874	-3.85358	cg26774312	2.83333	3.43636	2.85333
cg26137790	ACAA2	-0.230314	-5.06837	-2.26941	0.0336354	0.999874	-3.854	cg26137790	2.51111	2.04545	2.26
cg13789523	DNCL2A	0.229958	-4.99743	2.269	0.0336637	0.999874	-3.85432	cg13789523	2	2.47273	2.06
cg17686885	TOM1L1	-0.352793	-2.92884	-2.26837	0.0337083	0.999874	-3.85481	cg17686885	12.6667	10.1364	11.6
cg09893068	CCDC17	0.231104	2.47355	2.26696	0.0338081	0.999874	-3.85592	cg09893068	83.4444	85.1636	85.5867
cg18873386	DLX5	-0.266803	-2.2134	-2.26649	0.0338411	0.999874	-3.85628	cg18873386	18.5667	15.9364	18.28
cg20914508	GAP43	-0.256333	-2.41398	-2.26643	0.0338456	0.999874	-3.85633	cg20914508	16.7333	14.6818	15.66
cg17272843	KCTD14	0.307354	-2.0089	2.2652	0.0339329	0.999874	-3.85729	cg17272843	18.1556	21.3	18.2933
cg03109066	C4orf16	-0.212598	-4.96378	-2.26397	0.03402	0.999874	-3.85825	cg03109066	2.53333	2.04545	2.26667
cg27427207	ATP8A1	0.183481	-4.32157	2.26382	0.0340307	0.999874	-3.85837	cg27427207	3.31111	3.81818	3.96667
cg25162921	MTAP	-0.414564	-0.762512	-2.26376	0.0340351	0.999874	-3.85842	cg25162921	38.6556	32.2727	33.3733
cg05596294	LPPR4	-0.225	-2.76381	-2.26323	0.034073	0.999874	-3.85883	cg05596294	11.9778	10.5727	13.0267
cg00436301	NT5DC1	-0.206421	-4.88748	-2.26313	0.0340798	0.999874	-3.85891	cg00436301	2.91111	2.48182	2.66667
cg03764161	FAM111A	-0.204646	-4.62011	-2.26269	0.0341113	0.999874	-3.85926	cg03764161	3.36667	2.78182	3.1
cg24983959	RTN4RL2	0.208167	-4.15302	2.26255	0.0341213	0.999874	-3.85936	cg24983959	4.15556	5.04545	5.25333
cg03891319	ACY1	-0.337027	-4.13482	-2.26238	0.0341334	0.999874	-3.8595	cg03891319	5.66667	4.62727	5.48
cg14001567	TP53AP1	0.210798	-4.19979	2.26095	0.0342359	0.999874	-3.86062	cg14001567	3.48889	4.15455	4.09333
cg05628549	PRKCDBP	-0.31817	-3.77466	-2.26086	0.0342422	0.999874	-3.86069	cg05628549	7.22222	5.94545	6.56
cg18335243	PTGS2	0.271508	-4.42929	2.26063	0.0342589	0.999874	-3.86087	cg18335243	2.9	3.82727	3.06
cg04060275	DUSP1	0.219678	-4.48195	2.26009	0.0342971	0.999874	-3.86129	cg04060275	3.04444	3.6	3.4
cg17693957	TCN2	-0.235305	-3.44841	-2.25991	0.0343099	0.999874	-3.86143	cg17693957	7.94444	6.77273	6.72
cg08655844	ECOP	-0.347914	-2.61004	-2.25948	0.034341	0.999874	-3.86176	cg08655844	15.5222	12.8	13.98
cg05807768	ST7L	0.176943	-4.52269	2.25883	0.0343878	0.999874	-3.86227	cg05807768	3.25556	3.76364	3.32
cg25738273	DUSP26	0.239092	-4.2864	2.25874	0.0343944	0.999874	-3.86235	cg25738273	4.1	4.83636	4.52
cg04574507	CD1B	-0.265525	1.6164	-2.25827	0.034428	0.999874	-3.86271	cg04574507	76.1333	72.5909	74.2267
cg12195695	ARMC7	-0.207502	-4.32662	-2.25707	0.0345141	0.999874	-3.86364	cg12195695	4.48889	3.78182	4.10667
cg15873301	SYN2	0.381601	-4.04165	2.25659	0.0345489	0.999874	-3.86402	cg15873301	3.91111	5.6	3.86
cg05722906	CYP4F12	-0.296283	-1.10081	-2.25562	0.0346189	0.999874	-3.86478	cg05722906	34.0556	29.8	32.3467
cg16268051	CDC42	-0.177446	-5.19996	-2.25472	0.0346844	0.999874	-3.86549	cg16268051	2.31111	2.05455	1.98
cg18468844	PTAFR	-0.332009	1.12227	-2.25452	0.0346985	0.999874	-3.86564	cg18468844	69.8444	64.3364	66.4333
cg13471990	ENTPD1	-0.409438	-2.68922	-2.25438	0.0347086	0.999874	-3.86575	cg13471990	14.4333	10.9182	12.58
cg23337289	ZNF513	-0.297273	-4.29258	-2.25385	0.0347474	0.999874	-3.86616	cg23337289	5	3.95455	4.37333
cg06784339	MKRN1	-0.210512	-3.82005	-2.25273	0.0348287	0.999874	-3.86704	cg06784339	6.84444	5.85455	6.54667
cg11320084	RNF2	-0.26826	-2.54647	-2.25247	0.0348476	0.999874	-3.86724	cg11320084	15.4444	13.2545	13.3267
cg08743392	GSS	-0.350966	-3.00333	-2.2523	0.0348597	0.999874	-3.86737	cg08743392	12.1778	9.8	9.92
cg22954818	APOBEC3A	-0.30871	0.475337	-2.25116	0.0349425	0.999874	-3.86826	cg22954818	60.7333	55.3545	57.5267
cg26599006	GSCL	0.332316	-4.46836	2.25089	0.0349627	0.999874	-3.86847	cg26599006	3.47778	4.21818	3.83333
cg25345738	PWP1	-0.616618	-0.838309	-2.25076	0.0349719	0.999874	-3.86857	cg25345738	39.8778	30.4818	31.3267
cg15792688	FLJ90036	0.607601	-3.39825	2.24947	0.0350662	0.999874	-3.86958	cg15792688	5.82222	9.90909	14.4867
cg18905952	NRBP1	-0.224538	-3.84443	-2.2486	0.03513	0.999874	-3.87026	cg18905952	5.88889	5	6.12667
cg24441911	RBP5	-0.184196	3.46613	-2.24849	0.0351381	0.999874	-3.87035	cg24441911	92.0444	91.1909	91.3067
cg24092253	YTHDF1	-0.320097	-1.66006	-2.24847	0.0351395	0.999874	-3.87036	cg24092253	26.0556	22.1091	23.86
cg09878269	PROZ	-0.220382	2.53253	-2.24845	0.0351411	0.999874	-3.87038	cg09878269	86.0111	84.1636	83.8733
cg20082357	ATP6V0A1	-0.209967	-5.45052	-2.24845	0.0351412	0.999874	-3.87038	cg20082357	1.88889	1.60909	1.76
cg19906926	KLHL5	-0.24723	-2.56733	-2.24736	0.0352212	0.999874	-3.87123	cg19906926	11.5222	9.81818	12.0067
cg12290002	FBXO5	-0.194985	-5.35693	-2.24726	0.0352282	0.999874	-3.8713	cg12290002	2.07778	1.76364	1.91333
cg22947000	BCMO1	-0.220986	-1.38801	-2.24712	0.0352383	0.999874	-3.87141	cg22947000	25.3778	22.0364	25.1333
cg25997474	ADH1C	-0.298563	-0.191879	-2.24557	0.0353525	0.999874	-3.87262	cg25997474	46.3333	40.5909	43.5667
cg00569620	ABHD10	-0.249869	-3.58723	-2.24368	0.0354924	0.999874	-3.8741	cg00569620	7.03333	5.95455	6.28667
cg18361093	PAOX	-0.366274	-3.20897	-2.24136	0.0356639	0.999874	-3.8759	cg18361093	10.5111	8.14545	11.06
cg10936763	CDKN1A	-0.194165	-3.80202	-2.24019	0.035751	0.999874	-3.87681	cg10936763	6.21111	5.59091	6.40667
cg21650900	ARL4C	-0.177043	-5.80231	-2.24007	0.0357598	0.999874	-3.8769	cg21650900	1.35556	1.14545	1.28667
cg22825487	VNN3	-0.650094	-1.46737	-2.23955	0.0357987	0.999874	-3.87731	cg22825487	28.4111	21.4818	23.4133
cg17354052	UBPH	-0.197069	-4.91611	-2.23934	0.0358145	0.999874	-3.87748	cg17354052	2.68889	2.21818	2.33333
cg00077457	ZNF326	0.214137	1.66286	2.23914	0.0358294	0.999874	-3.87763	cg00077457	73.0667	75.8455	74.8467
cg02388150	SFRP1	0.265824	-2.3865	2.23789	0.0359224	0.999874	-3.8786	cg02388150	13.0333	15.1909	14.8267
cg23495733	CPNE8	0.236031	-4.70002	2.23753	0.0359496	0.999874	-3.87888	cg23495733	2.53333	3.07273	2.63333
cg04280119	TAF6	-0.294327	-3.83673	-2.23684	0.0360011	0.999874	-3.87942	cg04280119	6.18889	4.97273	5.98667
cg00954566	SCD	-0.293691	-4.94372	-2.23602	0.0360625	0.999874	-3.88006	cg00954566	2.81111	2.28182	2.78667
cg21154823	RAI16	-0.166273	-4.97311	-2.23568	0.0360881	0.999874	-3.88032	cg21154823	2.74444	2.4	2.50667
cg23311628	RAB8B	-0.18007	-5.87243	-2.23562	0.0360931	0.999874	-3.88037	cg23311628	1.3	1.09091	1.23333
cg04790129	ITGB2	-0.297025	-1.2601	-2.23393	0.0362199	0.999874	-3.88169	cg04790129	31.9	27.6545	29.5933
cg11822964	PTGIR	-0.480194	1.40474	-2.23387	0.0362243	0.999874	-3.88173	cg11822964	75.4556	68.6	66.9067
cg25217357	C12orf61	0.186773	-5.0143	2.23296	0.0362934	0.999874	-3.88244	cg25217357	2.13333	2.5	2.22
cg10216105	TTL	0.264077	-3.87697	2.23288	0.0362991	0.999874	-3.8825	cg10216105	4.24444	5.12727	4.89333
cg03770548	CDH24	-0.205407	1.53795	-2.23286	0.0363009	0.999874	-3.88252	cg03770548	75.6222	72.5636	73.54
cg11368643	PCDHB15	0.26175	-2.39907	2.23259	0.0363209	0.999874	-3.88273	cg11368643	13.7556	16.3091	16.9133
cg25766046	ROR2	0.571328	-2.94201	2.23228	0.0363446	0.999874	-3.88297	cg25766046	9.54444	13.9273	10.2267
cg09059945	MEST	0.288194	-3.35472	2.23226	0.0363463	0.999874	-3.88299	cg09059945	6.58889	8.56364	7.89333
cg10062065	APEG1	-0.252486	2.81534	-2.23174	0.0363853	0.999874	-3.88339	cg10062065	88.2556	86.2636	86.2333
cg15611364	OXSM	0.196413	-4.65904	2.23161	0.0363951	0.999874	-3.88349	cg15611364	2.57778	3.13636	2.60667
cg17504464	AK7	0.200804	-4.257	2.23025	0.0364978	0.999874	-3.88455	cg17504464	3.45556	4.04545	3.97333
cg25459323	sep.03	-0.425571	-1.70961	-2.23006	0.036513	0.999874	-3.8847	cg25459323	25.9778	21.4545	27.1067
cg20955688	TMEM71	-0.190779	-4.15644	-2.23004	0.0365143	0.999874	-3.88471	cg20955688	4.27778	3.75455	3.92667
cg20171451	CSTL1	0.252355	2.72381	2.22975	0.0365365	0.999874	-3.88494	cg20171451	85.8444	87.5273	86.0533
cg12446644	LASP1	0.219847	-3.91411	2.22912	0.0365837	0.999874	-3.88542	cg12446644	4.76667	5.53636	5.54
cg26625319	BRRN1	0.17496	-5.12162	2.22861	0.0366225	0.999874	-3.88582	cg26625319	2.12222	2.39091	2.14
cg18552939	NDN	0.439784	-1.69988	2.22711	0.0367375	0.999874	-3.88699	cg18552939	19.7889	25.1909	21.6333
cg18490846	C17orf73	-0.323701	1.60806	-2.22583	0.0368353	0.999874	-3.88799	cg18490846	77.4333	72.9091	74.32
cg09972884	RRN3	-0.185572	-4.48592	-2.2244	0.0369443	0.999874	-3.88909	cg09972884	3.43333	2.90909	3.32
cg04581377	SLC35F2	-0.232616	-4.65804	-2.22433	0.03695	0.999874	-3.88915	cg04581377	3.08889	2.62727	2.88667
cg14139633	SLC27A4	0.215856	-5.15288	2.22369	0.0369988	0.999874	-3.88964	cg14139633	1.96667	2.38182	2.09333
cg06437004	LDHB	-0.215179	-4.79836	-2.22362	0.0370044	0.999874	-3.8897	cg06437004	3.27778	2.79091	2.98667
cg14290451	RPL10A	-0.203461	-5.34183	-2.2234	0.0370212	0.999874	-3.88987	cg14290451	2.18889	1.83636	1.9
cg00955451	APBA2	0.261877	1.55224	2.22311	0.0370438	0.999874	-3.8901	cg00955451	72.2222	75.5818	74.8933
cg25809905	ITGA2B	-0.562811	0.577061	-2.22308	0.0370456	0.999874	-3.89012	cg25809905	64.2778	54.9636	61.2267
cg02510853	PKMYT1	0.39593	0.45802	2.22266	0.0370786	0.999874	-3.89045	cg02510853	53.8667	60.2818	54.8067
cg14043411	SIVA	-0.168975	-5.95307	-2.22	0.0372831	0.999874	-3.89251	cg14043411	1.26667	1.1	1.25333
cg22185378	WBSCR14	0.181427	4.22803	2.21933	0.0373352	0.999874	-3.89303	cg22185378	94.4778	95.0909	95.0333
cg23037133	OXGR1	-0.301637	-3.07937	-2.21889	0.0373692	0.999874	-3.89337	cg23037133	11.0333	9.22727	11.44
cg12599000	ZNF322B	-0.235862	2.97168	-2.21848	0.0374015	0.999874	-3.89369	cg12599000	89.5333	87.2455	88.1333
cg22853986	TRMT12	-0.298031	-3.91569	-2.21797	0.037441	0.999874	-3.89409	cg22853986	5.76667	4.6	4.91333
cg08385610	LZTS1	0.296376	3.13694	2.21784	0.0374512	0.999874	-3.89419	cg08385610	88.3667	90.2818	89.48
cg07033083	NSUN5C	-0.235613	-1.9782	-2.21733	0.0374904	0.999874	-3.89458	cg07033083	21.7111	19.0909	20.5867
cg27210447	CLCNKA	-0.168582	2.021	-2.21705	0.0375125	0.999874	-3.8948	cg27210447	80.9222	78.9545	79.7733
cg00441382	STOML1	0.204627	-5.4315	2.2163	0.0375704	0.999874	-3.89538	cg00441382	1.67778	2.02727	1.96667
cg25949363	TMEM92	-0.245422	-4.30711	-2.21605	0.0375905	0.999874	-3.89558	cg25949363	4.64444	3.98182	4.36667
cg21973800	CINP	-0.223711	-4.78849	-2.21594	0.037599	0.999874	-3.89566	cg21973800	2.72222	2.31818	2.43333
cg11609154	HSPC268	-0.177845	-4.62458	-2.21489	0.0376804	0.999874	-3.89647	cg11609154	2.98889	2.54545	3.02
cg04087608	HSD3B2	-0.21936	1.74108	-2.21486	0.0376832	0.999874	-3.8965	cg04087608	77.4444	74.8545	77.1533
cg26875522	ZNF307	0.199668	-4.6193	2.21372	0.0377723	0.999874	-3.89738	cg26875522	2.86667	3.31818	2.68
cg11058932	TSGA13	-0.279122	-0.381489	-2.21288	0.0378377	0.999874	-3.89803	cg11058932	44.4778	39.6455	42.4
cg06637774	P2RY6	0.257774	-0.371411	2.21105	0.0379815	0.999874	-3.89945	cg06637774	40.9333	45.4818	41.62
cg14261863	ELMO2	0.224809	-3.0343	2.21103	0.037983	0.999874	-3.89946	cg14261863	7.82222	9.03636	7.62667
cg06655089	IMPDH2	-0.201335	-6.1929	-2.21067	0.0380115	0.999874	-3.89974	cg06655089	1.06667	0.890909	1.03333
cg06933965	CMKLR1	-0.321633	-2.01049	-2.21059	0.038018	0.999874	-3.89981	cg06933965	21.4889	18.0182	18.9733
cg12748258	HR	-0.223876	-5.00084	-2.20997	0.038067	0.999874	-3.90029	cg12748258	2.8	2.34545	2.25333
cg04988978	MPO	-0.613827	-2.42279	-2.20995	0.0380686	0.999874	-3.9003	cg04988978	19.3889	13.7455	18.2333
cg07705835	IL17RC	-0.233553	0.156603	-2.20748	0.0382633	0.999874	-3.90221	cg07705835	54.8222	50.7455	53.6667
cg06834983	SSX7	-0.221835	4.06785	-2.20702	0.0382998	0.999874	-3.90257	cg06834983	94.6778	93.8727	93.54
cg03139377	SLC6A12	-0.232898	-0.507165	-2.20642	0.0383472	0.999874	-3.90303	cg03139377	42.8778	38.8909	41.8533
cg23836174	VPREB3	-0.230333	2.9903	-2.20601	0.0383799	0.999874	-3.90335	cg23836174	89.5111	87.6091	86.5267
cg20300246	LHX3	0.26322	-2.83701	2.20587	0.0383912	0.999874	-3.90346	cg20300246	10.2111	12.6273	11.7533
cg23403256	MBD1	0.204264	3.87763	2.20555	0.0384169	0.999874	-3.90371	cg23403256	92.9778	93.8545	94.16
cg04578090	PROCA1	-0.272407	-1.62776	-2.20444	0.0385051	0.999874	-3.90457	cg04578090	22.1222	18.7273	19.8333
cg10521267	ZNF684	0.161419	-3.56452	2.20229	0.0386766	0.999874	-3.90623	cg10521267	5.37778	6.17273	6.21333
cg07103819	DGAT1	0.269641	-4.88043	2.20207	0.0386938	0.999874	-3.9064	cg07103819	2.14444	2.75455	2.65333
cg01626227	TRIM4	0.538557	-4.16767	2.20144	0.0387445	0.999874	-3.90689	cg01626227	4.02222	6.38182	4.69333
cg27316956	SYNE1	-0.367739	-0.996337	-2.20105	0.0387762	0.999874	-3.90719	cg27316956	34.3111	28.6091	28.84
cg07426960	CCND1	-0.240752	1.00149	-2.19977	0.0388784	0.999874	-3.90818	cg07426960	68.3	64.5091	66.8067
cg10601168	CNKSR3	0.214293	-4.35934	2.19969	0.0388851	0.999874	-3.90824	cg10601168	3.32222	4	3.94
cg08576197	CCDC57	0.235904	-4.71535	2.1987	0.0389647	0.999874	-3.90901	cg08576197	2.62222	3.26364	3.48667
cg23779106	DUSP12	0.163778	-5.52321	2.19869	0.0389658	0.999874	-3.90902	cg23779106	1.5	1.76364	1.57333
cg21671476	MYL9	-0.294824	-0.714022	-2.19855	0.0389769	0.999874	-3.90912	cg21671476	40.4889	35.8182	35.7467
cg01533387	IFI30	0.156487	-4.595	2.19848	0.0389826	0.999874	-3.90918	cg01533387	2.8	3.18182	2.89333
cg07654843	MYO18B	0.238239	3.15413	2.19779	0.0390381	0.999874	-3.90971	cg07654843	88.7556	90.3273	89.7267
cg12316147	GBA2	-0.193117	-3.76199	-2.19753	0.0390592	0.999874	-3.90991	cg12316147	6.15556	5.10909	5.24667
cg06131859	KYNU	-0.423258	-1.22041	-2.19681	0.039117	0.999874	-3.91047	cg06131859	32.7889	26.8545	29.7667
cg07306197	ZNF266	0.238269	-4.83412	2.19639	0.039151	0.999874	-3.91079	cg07306197	2.15556	2.66364	2.54667
cg23325242	CYB5R3	-0.379245	-3.60296	-2.19581	0.0391981	0.999874	-3.91124	cg23325242	8.51111	6.38182	6.96
cg19759064	PHKG1	-0.258824	0.499348	-2.1956	0.0392151	0.999874	-3.9114	cg19759064	60.9222	56.4455	61.06
cg02733650	XTP3TPA	-0.260043	-4.07159	-2.19551	0.0392223	0.999874	-3.91147	cg02733650	5.23333	4.3	4.89333
cg25999486	TBC1D4	0.18565	-5.21171	2.19534	0.0392358	0.999874	-3.9116	cg25999486	1.74444	2.09091	2.30667
cg07077459	PLAGL1	0.140227	0.851965	2.19532	0.0392377	0.999874	-3.91162	cg07077459	63.1556	65.2727	65.7
cg27301343	EML2	-0.190742	-4.00805	-2.19528	0.0392411	0.999874	-3.91165	cg27301343	5.05556	4.34545	4.54667
cg08394377	RIMS3	-0.227396	1.30374	-2.1951	0.0392558	0.999874	-3.91179	cg08394377	71.8778	68.5909	70.94
cg18509239	IGSF10	-0.228048	1.72768	-2.19485	0.0392757	0.999874	-3.91198	cg18509239	77.7556	74.3455	75.5333
cg11572744	DPYSL3	0.311521	-4.27043	2.19454	0.0393007	0.999874	-3.91222	cg11572744	3.24444	4.39091	3.82
cg20091959	L3MBTL	0.138876	0.479623	2.19444	0.039309	0.999874	-3.9123	cg20091959	56.8556	59.1273	58.6667
cg13053608	LGP1	-0.507723	-1.3973	-2.19168	0.0395339	0.999874	-3.91443	cg13053608	31.3222	25.1091	29.0333
cg08315187	PERP	0.18583	-4.31373	2.1913	0.0395649	0.999874	-3.91472	cg08315187	3.28889	3.8	3.91333
cg26927807	BTBD2	-0.451618	2.2443	-2.19063	0.0396198	0.999874	-3.91524	cg26927807	84.5889	79.7091	82.3067
cg10965432	FTS	-0.177681	-5.13959	-2.19051	0.0396293	0.999874	-3.91533	cg10965432	2.26667	1.95455	2
cg03414321	HCK	-0.268657	-2.69703	-2.18988	0.0396812	0.999874	-3.91582	cg03414321	11.6222	9.70909	9.91333
cg13975369	TSGA14	0.27208	-0.739212	2.18919	0.0397375	0.999874	-3.91635	cg13975369	34.5556	39.2364	38.6667
cg26825755	ACSM2	-0.382857	-0.63442	-2.18904	0.0397496	0.999874	-3.91647	cg26825755	42.6889	36.1	40.74
cg24252809	MRGPRX1	-0.202743	1.42491	-2.18878	0.0397708	0.999874	-3.91667	cg24252809	73.7222	71.1	71.0867
cg23683201	SLC22A9	-0.175443	2.05928	-2.18871	0.0397771	0.999874	-3.91672	cg23683201	81.0667	78.8182	79.9
cg11806389	ZNF446	-0.247874	-4.67016	-2.18864	0.0397823	0.999874	-3.91677	cg11806389	3.7	3.07273	3.02667
cg07347645	SYCP2	-0.239481	2.37007	-2.18854	0.0397905	0.999874	-3.91685	cg07347645	84.4333	82.0091	81.7733
cg01699584	KCTD8	0.148981	-5.56993	2.18759	0.0398684	0.999874	-3.91758	cg01699584	1.56667	1.78182	1.78667
cg05521696	SLC2A14	0.567893	-3.84352	2.18689	0.0399263	0.999874	-3.91812	cg05521696	4.86667	8.02727	5.14667
cg27060381	TBC1D10A	-0.304289	-2.71934	-2.18681	0.0399331	0.999874	-3.91819	cg27060381	13.6889	11.3455	11.3333
cg15153383	KATNB1	-0.21569	-3.92377	-2.18545	0.0400451	0.999874	-3.91924	cg15153383	5.78889	4.92727	5.18
cg20017147	TEX101	-0.40675	-1.55054	-2.18492	0.0400884	0.999874	-3.91964	cg20017147	27.7889	22.2818	22.4867
cg04011872	MRPL23	0.169514	-5.09547	2.18447	0.0401263	0.999874	-3.91999	cg04011872	1.96667	2.27273	2.18
cg05815906	RAB33B	-0.235208	-2.89103	-2.18437	0.0401339	0.999874	-3.92006	cg05815906	10.0333	8.83636	10.0333
cg04249030	COX5A	0.194191	-5.49886	2.18355	0.040202	0.999874	-3.9207	cg04249030	1.53333	1.80909	1.68667
cg24264506	TTC12	0.265664	-5.25248	2.18354	0.0402027	0.999874	-3.9207	cg24264506	1.76667	2.33636	1.76667
cg22534509	GPR81	0.410747	0.511711	2.18317	0.0402338	0.999874	-3.92099	cg22534509	54.7667	61.3727	58.3067
cg12344605	MAP2K4	0.225674	-4.61793	2.18165	0.0403598	0.999874	-3.92216	cg12344605	2.98889	3.59091	3.04
cg05019661	ADK	0.217269	-4.2059	2.18148	0.0403741	0.999874	-3.9223	cg05019661	3.64444	4.34545	3.8
cg22886089	SCG3	0.239439	-4.37851	2.18026	0.0404752	0.999874	-3.92323	cg22886089	3.12222	3.80909	3.45333
cg25013053	UNC45B	-0.196581	1.6795	-2.17733	0.0407207	0.999874	-3.92549	cg25013053	77.2667	74.2727	72.3733
cg16312163	ALDH1L1	0.206006	-4.6648	2.17715	0.0407358	0.999874	-3.92563	cg16312163	2.98889	3.45455	3.10667
cg08843492	IFITM2	-0.228003	-2.69214	-2.177	0.0407478	0.999874	-3.92574	cg08843492	14.6556	12.6273	13
cg05364569	FLJ45202	-0.324983	2.87055	-2.17688	0.0407579	0.999874	-3.92583	cg05364569	88.9444	86.4455	88.3
cg19862344	RHAG	-0.218321	2.65474	-2.17656	0.040785	0.999874	-3.92608	cg19862344	87.0333	85.0636	87.04
cg07928695	BLOC1S3	0.324955	-4.21246	2.17623	0.0408127	0.999874	-3.92634	cg07928695	3.44444	4.39091	4.08
cg12833011	KCNIP1	0.254685	1.2258	2.17615	0.0408197	0.999874	-3.9264	cg12833011	68	71.3909	67.4133
cg03907363	KLK1	-0.23047	0.855505	-2.17548	0.0408754	0.999874	-3.92691	cg03907363	64.5222	60.5273	62.6933
cg14737613	RANBP3	-0.375909	-3.87796	-2.17546	0.0408772	0.999874	-3.92693	cg14737613	7.15556	5.35455	5.88667
cg07516225	C8orf41	-0.199409	-4.08928	-2.1743	0.0409748	0.999874	-3.92782	cg07516225	5.13333	4.42727	4.55333
cg16786458	PPARGC1B	-0.458176	-1.28123	-2.1741	0.0409924	0.999874	-3.92798	cg16786458	31.3	25.0727	28.3067
cg03002480	UBR1	-0.20511	-4.48698	-2.17244	0.0411318	0.999874	-3.92925	cg03002480	3.65556	3.01818	3.14
cg15916628	ZNF579	0.332141	1.32979	2.17209	0.0411615	0.999874	-3.92952	cg15916628	68.1556	72.7636	69.38
cg15037004	ZNF366	-0.305611	-0.586117	-2.17204	0.0411663	0.999874	-3.92956	cg15037004	40.2667	35.0182	38.5467
cg19310430	C11orf45	0.200038	-4.58657	2.1718	0.0411861	0.999874	-3.92974	cg19310430	2.94444	3.47273	3.27333
cg02932689	MAP1LC3B	-0.215953	-4.17507	-2.1718	0.0411862	0.999874	-3.92974	cg02932689	4.85556	4.08182	4.79333
cg21020710	ZNF544	0.318921	-5.02221	2.17156	0.0412066	0.999874	-3.92993	cg21020710	2.2	2.97273	2.44667
cg07428089	ATP5G3	-0.429143	-4.96914	-2.17149	0.0412123	0.999874	-3.92998	cg07428089	3.23333	2.19091	3.85333
cg18441959	VPREB1	0.233402	-0.503148	2.17075	0.0412756	0.999874	-3.93055	cg18441959	39.0667	42.8364	42.0933
cg21870668	SNRPN	0.48299	-0.560077	2.16969	0.041365	0.999874	-3.93136	cg21870668	33.5444	41.4182	36.7267
cg06493930	GAS2	-0.349963	1.98341	-2.16956	0.0413766	0.999874	-3.93147	cg06493930	81.1556	76.9	79.9667
cg25374854	ABR	-0.230974	0.499955	-2.16935	0.0413946	0.999874	-3.93163	cg25374854	60.5889	56.5545	57.3933
cg15329483	SSX7	-0.318424	1.37546	-2.16901	0.0414234	0.999874	-3.93189	cg15329483	73.6333	69.3727	68.9133
cg23208881	FURIN	-0.161849	2.50147	-2.16877	0.0414439	0.999874	-3.93208	cg23208881	85.4889	84.1273	83.8667
cg21544377	C12orf61	0.181207	-5.20172	2.16871	0.0414486	0.999874	-3.93212	cg21544377	1.83333	2.18182	2.00667
cg14643520	ATP1B3	-0.17412	-5.43327	-2.16853	0.0414638	0.999874	-3.93226	cg14643520	1.94444	1.70909	2.2
cg23197881	RAB3IP	-0.225954	-4.25233	-2.16773	0.0415323	0.999874	-3.93287	cg23197881	4.21111	3.42727	4.05333
cg09079593	TRIM7	-0.168407	-3.86181	-2.16756	0.0415469	0.999874	-3.933	cg09079593	5.67778	4.95455	5.62
cg19910382	FABP1	0.244694	2.8174	2.16737	0.0415627	0.999874	-3.93315	cg19910382	86.2222	88.1182	87.8533
cg23657409	PLCB1	-0.197821	-3.55527	-2.16706	0.0415897	0.999874	-3.93339	cg23657409	7.54444	6.47273	7.24667
cg27412902	IL29	0.171061	2.53467	2.16674	0.0416171	0.999874	-3.93364	cg27412902	84.2889	85.6636	85.26
cg18971671	TULP2	0.218796	2.29862	2.16604	0.0416767	0.999874	-3.93417	cg18971671	81.5222	83.7273	80.82
cg03438904	LRCH3	-0.165181	-4.84661	-2.16582	0.0416953	0.999874	-3.93434	cg03438904	2.71111	2.37273	2.48
cg19486271	DDB2	0.534704	-3.11503	2.16553	0.04172	0.999874	-3.93456	cg19486271	7.82222	11.7727	9.01333
cg09084200	hCAP-D3	-0.228785	-2.63006	-2.16368	0.0418789	0.999874	-3.93598	cg09084200	14.1222	12.1364	13.82
cg03354772	C10orf93	0.464732	-3.10158	2.16351	0.0418941	0.999874	-3.93612	cg03354772	8.51111	12.0909	9.68667
cg03439703	PDE3B	-0.238013	-0.486964	-2.16308	0.0419307	0.999874	-3.93644	cg03439703	43.9	39.8455	41.3467
cg16896371	CAND1	-0.212369	-3.46496	-2.16292	0.0419442	0.999874	-3.93656	cg16896371	6.76667	5.80909	6.38667
cg17834443	C8orf35	0.194219	-4.55418	2.16284	0.0419517	0.999874	-3.93663	cg17834443	2.84444	3.24545	3.04
cg10215884	MGC33214	-0.325467	-2.599	-2.16251	0.0419797	0.999874	-3.93688	cg10215884	14.8778	12.2364	15.3467
cg07935264	IL1B	-0.238152	-2.28357	-2.1625	0.041981	0.999874	-3.93689	cg07935264	15.7222	13.3273	14.8267
cg04718342	CLPX	0.166902	-3.96146	2.16137	0.0420781	0.999874	-3.93776	cg04718342	4.04444	4.61818	4.22667
cg03752628	PTGFRN	-0.22135	-0.778007	-2.16121	0.0420924	0.999874	-3.93788	cg03752628	38.5556	35.2273	38.4
cg04875709	CDKN1B	-0.200411	-5.39743	-2.15902	0.0422817	0.999874	-3.93956	cg04875709	1.98889	1.68182	1.89333
cg13084335	CRYAB	-0.239946	-0.599379	-2.15752	0.0424122	0.999874	-3.94071	cg13084335	41.8333	37.7909	40.6733
cg15538427	LOC221091	-0.217684	-0.275311	-2.1565	0.042501	0.999874	-3.9415	cg15538427	47.2667	43.4091	45.14
cg03688818	APEH	0.726631	-4.06876	2.15616	0.0425304	0.999874	-3.94175	cg03688818	4.24444	8.08182	4.14667
cg08823182	S100A5	-0.244155	0.385621	-2.15582	0.0425598	0.999874	-3.94201	cg08823182	57.8444	53.2273	53.86
cg19876444	CA2	-0.348807	-3.65267	-2.15531	0.0426043	0.999874	-3.9424	cg19876444	8.33333	6.16364	7.06
cg14045072	GPR116	-0.236977	1.61472	-2.15522	0.0426121	0.999874	-3.94247	cg14045072	76.4444	73.3273	74.6333
cg23355492	SP6	-0.241156	0.700671	-2.15466	0.0426612	0.999874	-3.9429	cg23355492	63.6556	59.6545	60.9467
cg03377682	PDIA3	0.218637	-3.28718	2.15465	0.042662	0.999874	-3.94291	cg03377682	8.21111	9.47273	8.72667
cg14588638	RHBDD3	-0.154726	-3.88436	-2.15446	0.0426786	0.999874	-3.94305	cg14588638	5.47778	4.83636	5.32
cg21430666	HIST3H3	0.226095	5.0808	2.15402	0.0427175	0.999874	-3.9434	cg21430666	96.8111	97.2273	97.0667
cg22061523	TK1	-0.393262	-2.36638	-2.15401	0.042718	0.999874	-3.9434	cg22061523	17.7222	14.3091	16.0933
cg22901840	DIRAS3	0.261411	0.708313	2.15241	0.0428587	0.999874	-3.94463	cg22901840	59.2222	63.5545	64.7133
cg12205047	IGSF3	0.262398	-4.26188	2.15179	0.0429124	0.999874	-3.9451	cg12205047	3.36667	4.3	3.76667
cg25478157	CEP350	0.137102	-5.29766	2.15166	0.0429239	0.999874	-3.9452	cg25478157	1.82222	2.07273	2.06
cg09149294	ARRDC4	0.275874	-5.28071	2.14922	0.0431393	0.999874	-3.94707	cg09149294	1.75556	2.28182	1.99333
cg18042806	MGC15875	-0.291495	-1.11522	-2.14896	0.0431618	0.999874	-3.94726	cg18042806	33.8667	29.6909	32.16
cg07933199	C3orf59	0.187245	-4.64853	2.14886	0.0431706	0.999874	-3.94734	cg07933199	3.05556	3.61818	3.2
cg20925178	CWF19L1	0.236563	-3.15025	2.14867	0.0431878	0.999874	-3.94749	cg20925178	7.11111	8.36364	7.78667
cg02266731	CPM	-0.447321	-1.84995	-2.14724	0.0433147	0.999874	-3.94859	cg02266731	23.3	17.8364	19.5333
cg02061229	MMP10	-0.331203	-1.04358	-2.14686	0.0433477	0.999874	-3.94887	cg02061229	32.4778	27.2545	30.8933
cg04786857	SPDY1	0.317057	-4.16608	2.1465	0.0433799	0.999874	-3.94915	cg04786857	4.14444	5.34545	3.97333
cg00893242	SND1	0.27375	-4.44981	2.14646	0.043384	0.999874	-3.94918	cg00893242	2.96667	3.77273	3.2
cg02040734	C10orf95	-0.163392	-4.28343	-2.14581	0.0434416	0.999874	-3.94968	cg02040734	4.15556	3.63636	3.82
cg08398233	CAMK2N1	-0.271765	-1.65842	-2.1444	0.0435665	0.999874	-3.95075	cg08398233	25.4778	22.3273	24.3067
cg12044210	APBA2	0.481668	2.4708	2.14373	0.0436268	0.999874	-3.95127	cg12044210	81.7667	85.8091	83.9533
cg03929796	ALAS1	-0.281594	-2.47737	-2.14324	0.04367	0.999874	-3.95164	cg03929796	15.7222	13.1727	14.4467
cg27631256	TNFSF8	-0.251225	-3.30032	-2.14271	0.0437179	0.999874	-3.95205	cg27631256	8.07778	6.54545	7.92667
cg04033774	GPSM2	0.213177	3.61343	2.14258	0.0437293	0.999874	-3.95215	cg04033774	91.6556	92.6636	91.6933
cg16254764	HDAC11	-0.185118	-4.581	-2.14224	0.0437595	0.999874	-3.95241	cg16254764	3.84444	3.31818	3.46
cg19526626	ZNF491	-0.13929	-4.80411	-2.142	0.0437812	0.999874	-3.95259	cg19526626	2.85556	2.5	2.82
cg15120497	TRH	-0.16834	2.71424	-2.14147	0.0438289	0.999874	-3.953	cg15120497	87.2444	85.8545	86.5667
cg07459489	SLC30A8	-0.256848	1.93351	-2.14123	0.0438496	0.999874	-3.95318	cg07459489	79.9222	76.4455	77.14
cg04290964	CLN5	-0.17124	2.33916	-2.141	0.0438705	0.999874	-3.95335	cg04290964	84.1333	82.3455	82.0667
cg22375192	IGF1R	0.515373	-4.79865	2.14069	0.0438983	0.999874	-3.95359	cg22375192	2.38889	3.82727	3.1
cg10775273	CRYBA2	0.237887	-5.73365	2.13973	0.0439843	0.999874	-3.95432	cg10775273	1.25556	1.56364	1.31333
cg15775914	CHML	0.22561	-0.148725	2.13955	0.0440008	0.999874	-3.95446	cg15775914	43.3111	47.2545	45.6333
cg22510822	OR1E2	-0.250071	2.92654	-2.13951	0.0440042	0.999874	-3.95449	cg22510822	89.2222	87.1909	87.64
cg23792364	C19orf6	0.189002	-4.25516	2.13892	0.0440578	0.999874	-3.95495	cg23792364	3.23333	3.89091	3.88
cg17034109	CYB561D1	-0.346659	0.104813	-2.13883	0.0440659	0.999874	-3.95502	cg17034109	54.7444	48.8182	53.5
cg18964732	TMCO1	-0.17996	-3.37876	-2.13865	0.0440817	0.999874	-3.95515	cg18964732	7.57778	6.69091	6.6
cg14898639	KIAA0889	0.2619	3.30649	2.13843	0.0441014	0.999874	-3.95532	cg14898639	89.7556	91.2909	90.56
cg24507762	KCNB1	0.441601	-1.87371	2.13839	0.0441052	0.999874	-3.95535	cg24507762	18.6444	24.3727	20.0133
cg04251662	ITPR1	-0.199329	-5.03376	-2.13824	0.0441183	0.999874	-3.95546	cg04251662	2.54444	2.13636	2.16667
cg01605783	LOC284837	-0.325201	0.68245	-2.13626	0.0442972	0.999874	-3.95697	cg01605783	64.2111	58.7818	61.12
cg00602891	C17orf62	-0.235207	-3.38589	-2.13597	0.0443234	0.999874	-3.95719	cg00602891	7.48889	6.56364	6.67333
cg21663722	C20orf91	-0.214646	1.50453	-2.13597	0.0443239	0.999874	-3.9572	cg21663722	74.2444	71.3182	69.38
cg09816471	SNN	0.376156	-1.14553	2.13568	0.0443496	0.999874	-3.95741	cg09816471	26.8333	32.5	26.7
cg24891133	FLJ14834	0.365991	-3.96151	2.13483	0.0444266	0.999874	-3.95806	cg24891133	4.83333	6.46364	4.97333
cg02056135	SP110	0.163953	-3.73411	2.13279	0.0446126	0.999874	-3.95963	cg02056135	4.82222	5.50909	5.32667
cg21232015	CHFR	0.41196	2.6444	2.13219	0.0446674	0.999874	-3.96008	cg21232015	84	86.9545	84.2133
cg10971346	PIGV	0.156915	-4.64888	2.13213	0.0446721	0.999874	-3.96012	cg10971346	2.93333	3.34545	2.93333
cg16336120	RAMP3	-0.219988	-3.86518	-2.13105	0.0447715	0.999874	-3.96095	cg16336120	6.07778	4.99091	5.91333
cg27425675	DEXI	-0.523421	-1.12082	-2.13003	0.0448639	0.999874	-3.96172	cg27425675	35.7111	28.7273	29.9867
cg11241627	FERD3L	0.358141	-3.57322	2.12981	0.0448847	0.999874	-3.9619	cg11241627	5.61111	7.76364	5.86
cg11170179	KLK10	-0.32132	-3.48941	-2.12927	0.0449338	0.999874	-3.96231	cg11170179	9.06667	7.21818	7.8
cg18766755	SPRR2A	-0.261234	1.82268	-2.12787	0.0450628	0.999874	-3.96338	cg18766755	78.7444	75.2091	77.1733
cg27637521	SOCS3	-0.597237	-4.80072	-2.12715	0.0451282	0.999874	-3.96392	cg27637521	4.77778	2.36364	3.2
cg23984130		0.22503	2.78307	2.1263	0.045207	0.999874	-3.96457	cg23984130	86.0778	87.7818	87.2867
cg15140807	FLJ31222	-0.172345	3.08622	-2.12527	0.0453017	0.999874	-3.96536	cg15140807	89.7889	88.6182	88.8133
cg07425555	FLJ23447	-0.257964	-0.554063	-2.12431	0.0453904	0.999874	-3.96609	cg07425555	42.7667	38.5	38.56
cg24334790	ARL5	0.182509	-4.92872	2.12408	0.045412	0.999874	-3.96626	cg24334790	2.21111	2.62727	2.72
cg23244421	FASN	0.195868	-4.57209	2.12375	0.045442	0.999874	-3.96651	cg23244421	3.06667	3.66364	3.61333
cg14314889	OR1E2	-0.256401	-2.88704	-2.1237	0.0454467	0.999874	-3.96655	cg14314889	12.6444	10.8455	11.2067
cg19188612	CTHRC1	0.493717	1.68838	2.12347	0.0454682	0.999874	-3.96673	cg19188612	72.7333	77.9636	73.6333
cg21746887	FZD1	-0.242927	-2.67852	-2.12262	0.045547	0.999874	-3.96737	cg21746887	11.5333	9.52727	8.80667
cg25124223	NUP43	-0.226832	-5.15734	-2.12248	0.0455596	0.999874	-3.96748	cg25124223	2.23333	1.87273	2.41333
cg23366119	CNDP2	0.209556	-3.72069	2.1224	0.0455678	0.999874	-3.96754	cg23366119	4.64444	5.69091	6.26667
cg09407859	FLJ21736	-0.263727	2.5446	-2.12153	0.0456485	0.999874	-3.96821	cg09407859	86.2556	83.3818	83.12
cg24547948	ADPRHL2	-0.149357	-4.80985	-2.12141	0.0456591	0.999874	-3.96829	cg24547948	2.67778	2.36364	2.69333
cg13287780	WRB	-0.237428	2.30485	-2.12024	0.0457686	0.999874	-3.96919	cg13287780	83.5333	81.1091	79.6267
cg10474368	SPCS2	0.182357	-5.51925	2.12017	0.045775	0.999874	-3.96924	cg10474368	1.41111	1.73636	1.48667
cg06461769	TWSG1	-0.153777	-5.60465	-2.12015	0.0457764	0.999874	-3.96925	cg06461769	1.66667	1.41818	1.54667
cg16338035	C3orf58	-0.206871	-4.69459	-2.11966	0.0458219	0.999874	-3.96962	cg16338035	3.62222	3.10909	3.27333
cg00503458	KIAA0907	-0.213188	-3.66863	-2.11857	0.0459235	0.999874	-3.97045	cg00503458	5.91111	4.85455	5.67333
cg00931491	SULT1A2	-0.272524	-0.211287	-2.11856	0.0459247	0.999874	-3.97046	cg00931491	48.5222	43.7182	46.18
cg11722531	APC2	-0.400297	-3.8425	-2.11855	0.0459257	0.999874	-3.97047	cg11722531	7.24444	5.83636	6.22
cg14837082	HRH1	0.198437	1.74336	2.11835	0.0459449	0.999874	-3.97062	cg14837082	74.0111	76.8182	75.72
cg25870263	FNDC5	-0.167478	0.110921	-2.11825	0.0459537	0.999874	-3.9707	cg25870263	53.4333	50.5091	52.3933
cg04166304	C14orf106	-0.153822	-5.3175	-2.11818	0.0459603	0.999874	-3.97075	cg04166304	2.05556	1.80909	2.10667
cg04464446	GAL	0.328694	0.551044	2.11813	0.0459652	0.999874	-3.97079	cg04464446	55.6889	61.1545	57.48
cg17803807	PWWP2	0.224514	-3.05939	2.11776	0.0459999	0.999874	-3.97107	cg17803807	8.16667	9.57273	9.52
cg26312150	TWIST1	0.354361	-3.78434	2.11703	0.0460679	0.999874	-3.97162	cg26312150	5.56667	7.26364	5.73333
cg02946570	FLJ21820	-0.4987	0.40423	-2.11643	0.0461241	0.999874	-3.97208	cg02946570	60	51.3182	54.2333
cg10303487	DPYS	0.987445	-3.93279	2.11542	0.0462195	0.999874	-3.97285	cg10303487	3.97778	10.6909	5.06
cg11469321	BDH2	-0.265227	-1.23034	-2.11526	0.0462341	0.999874	-3.97297	cg11469321	31.4556	27.8091	30.3533
cg20761322	CIB2	0.252179	-3.62965	2.1149	0.0462679	0.999874	-3.97324	cg20761322	6.06667	7.14545	6.31333
cg22227058	SLU7	-0.209043	-4.07552	-2.11476	0.0462813	0.999874	-3.97335	cg22227058	4.57778	3.83636	4.42667
cg24459023	CRSP7	0.201012	-4.92456	2.11448	0.046308	0.999874	-3.97357	cg24459023	2.5	2.85455	2.59333
cg25216696	GATA4	0.459834	-4.05679	2.11395	0.0463572	0.999874	-3.97396	cg25216696	4.55556	6.51818	5.44
cg02255609	TTC4	-0.187325	-3.80698	-2.11381	0.046371	0.999874	-3.97408	cg02255609	6.5	5.7	5.99333
cg11372831	PPAT	-0.304008	-2.97501	-2.11349	0.0464011	0.999874	-3.97432	cg11372831	13.0222	10.3	9.84667
cg04235146	ATP2A2	-0.202861	-4.18828	-2.11339	0.0464106	0.999874	-3.9744	cg04235146	5.06667	4.32727	4.33333
cg06459378	CYP3A7	0.203943	2.81893	2.11246	0.0464981	0.999874	-3.9751	cg06459378	86.7	87.9818	86.78
cg03562120	WISP2	-0.232169	1.04631	-2.11114	0.0466234	0.999874	-3.9761	cg03562120	68.2667	64.4545	65
cg19612574	MAPK8	0.222256	2.69868	2.11043	0.0466899	0.999874	-3.97664	cg19612574	84.9556	86.8727	84.1267
cg15248979	USP37	-0.198594	-4.82203	-2.11005	0.0467259	0.999874	-3.97693	cg15248979	3	2.56364	2.51333
cg11867686	PPP1CA	-0.198351	-4.07264	-2.1097	0.0467598	0.999874	-3.9772	cg11867686	5.34444	4.64545	5.12
cg11191337	PLTP	-0.266432	0.960046	-2.10969	0.0467604	0.999874	-3.9772	cg11191337	67.2667	62.7909	64.18
cg26229274	SLC22A4	0.220503	-5.10288	2.10968	0.0467613	0.999874	-3.97721	cg26229274	1.92222	2.31818	2.38667
cg24477567	EPOR	0.271723	0.972012	2.10961	0.0467683	0.999874	-3.97726	cg24477567	63.7667	67.7636	65.08
cg15223781	FER	-0.221774	-3.7858	-2.10949	0.0467799	0.999874	-3.97736	cg15223781	5.46667	4.35455	4.99333
cg03589001	MORF4L1	0.32215	0.0941413	2.10927	0.0468009	0.999874	-3.97752	cg03589001	48.5333	53.8545	48.2067
cg18499731	HBII-438B	-0.299434	1.65714	-2.109	0.0468259	0.999874	-3.97772	cg18499731	76.6556	72.3909	75.6533
cg26029248	PFKFB4	-0.187221	-5.30728	-2.10699	0.0470174	0.999874	-3.97925	cg26029248	2.16667	1.87273	1.98667
cg23655719	CCL19	0.230718	2.43771	2.10676	0.0470399	0.999874	-3.97943	cg23655719	83.0556	84.6636	82.9533
cg25978208	SNRPN	0.269719	0.493637	2.1066	0.0470544	0.999874	-3.97954	cg25978208	55.7111	60.2	55.2267
cg15721424	ALG8	-0.206521	-3.59028	-2.10644	0.0470704	0.999874	-3.97967	cg15721424	6.38889	5.22727	6.28667
cg08057475	C15orf21	-0.217618	2.3338	-2.10643	0.0470708	0.999874	-3.97967	cg08057475	83.9556	81.7818	81.5
cg09001777	FUT3	-0.533892	-1.66742	-2.10619	0.0470944	0.999874	-3.97986	cg09001777	27.9333	21.8091	24.56
cg02679745	FUT7	-0.449821	-1.82692	-2.10559	0.0471516	0.999874	-3.98031	cg02679745	24.8444	19.8727	23.48
cg26336277	FYTTD1	-0.208713	-3.81561	-2.10499	0.0472087	0.999874	-3.98077	cg26336277	5.14444	4.33636	4.38667
cg26233914	ITGAX	-0.255711	-4.34725	-2.10467	0.0472392	0.999874	-3.98101	cg26233914	4.67778	3.80909	4.1
cg10328462	GRPEL2	0.199251	-5.25573	2.1044	0.0472655	0.999874	-3.98122	cg10328462	1.66667	2.09091	1.94667
cg09848074	FLJ44186	-0.279026	-2.27388	-2.10421	0.0472836	0.999874	-3.98136	cg09848074	16.2889	13.7636	14.76
cg17771854	IPO13	-0.18574	-5.36342	-2.1042	0.0472849	0.999874	-3.98137	cg17771854	2.05556	1.75455	1.78
cg19395441	C12orf43	-0.245759	-2.60012	-2.10397	0.0473065	0.999874	-3.98154	cg19395441	13.9111	11.7	12.7933
cg02276665	CTNNA1	-0.37178	-0.892704	-2.10351	0.047351	0.999874	-3.98189	cg02276665	38.1444	32.1545	36.9867
cg20727362	CYB5R3	0.382604	1.39632	2.10278	0.0474208	0.999874	-3.98244	cg20727362	68.2556	73.4091	69.9667
cg23887396	SARM1	-0.19667	-4.10247	-2.10274	0.0474243	0.999874	-3.98247	cg23887396	5.14444	4.39091	4.90667
cg09440243	PTPRD	-0.217483	2.22859	-2.10266	0.0474327	0.999874	-3.98254	cg09440243	83.0111	80.6455	81.4733
cg17293641	TNFRSF11B	0.253771	-5.37378	2.10206	0.0474898	0.999874	-3.98299	cg17293641	1.67778	2.12727	1.62667
cg13750354	OCIAD1	-0.148864	-4.12082	-2.10184	0.0475115	0.999874	-3.98316	cg13750354	4.64444	4.1	4.38667
cg07967643	FRS3	-0.193516	-4.89008	-2.1014	0.0475536	0.999874	-3.98349	cg07967643	2.94444	2.5	2.72667
cg05232067	BNIP3L	0.177681	-4.37269	2.10055	0.0476356	0.999874	-3.98413	cg05232067	3.66667	4.29091	3.93333
cg17391474	BRP44L	0.196658	-4.3714	2.1004	0.0476503	0.999874	-3.98425	cg17391474	3.15556	3.75455	3.98
cg06130787	KLK10	-0.393424	-2.67122	-2.09959	0.0477291	0.999874	-3.98486	cg06130787	15.3667	12.4364	13.74
cg07006526	SMTN	0.201415	-5.2687	2.0992	0.0477668	0.999874	-3.98516	cg07006526	1.74444	2.05455	1.77333
cg25178645	RUNX3	0.184216	5.5143	2.09807	0.047876	0.999874	-3.98601	cg25178645	97.6889	97.9727	97.6267
cg05279864	ABCB4	-0.175344	1.86619	-2.09752	0.0479295	0.999874	-3.98643	cg05279864	79.2	77.1182	77.04
cg07940485	SLC16A10	0.260836	-4.98223	2.09682	0.0479969	0.999874	-3.98695	cg07940485	1.95556	2.5	2.28667
cg13176979	HMGN3	0.200731	-1.4884	2.09571	0.0481057	0.999874	-3.9878	cg13176979	24.3333	26.8636	26.3133
cg23324787	RAG2	0.315773	2.00065	2.09427	0.0482458	0.999874	-3.98889	cg23324787	76.9667	80.4818	77.7267
cg01248426	ATP6V0D2	-0.297525	1.30762	-2.09423	0.0482502	0.999874	-3.98892	cg01248426	73.1111	68.5273	69.3733
cg08871189	COMMD9	-0.193188	-4.40468	-2.09316	0.048354	0.999874	-3.98972	cg08871189	4.34444	3.76364	3.81333
cg07628086	AP2B1	-0.142179	-5.33474	-2.09313	0.0483569	0.999874	-3.98975	cg07628086	1.97778	1.75455	1.83333
cg19574488	FHIT	0.31758	-3.67624	2.09256	0.0484127	0.999874	-3.99018	cg19574488	5.44444	7.27273	5.71333
cg10708905	LRIG3	0.395876	-3.13568	2.09244	0.0484246	0.999874	-3.99027	cg10708905	7.53333	10.7273	8.49333
cg21432842	CSF3	-0.230608	-0.820471	-2.09238	0.0484308	0.999874	-3.99032	cg21432842	38.0333	34.3727	35.8667
cg05837075	ERO1L	0.20375	-4.83375	2.09208	0.04846	0.999874	-3.99054	cg05837075	2.42222	2.82727	2.82
cg26240353	LTA4H	0.166839	-5.05928	2.09195	0.0484727	0.999874	-3.99064	cg26240353	2.17778	2.5	2.43333
cg01808508	PSMD6	-0.305254	0.488479	-2.09177	0.0484908	0.999874	-3.99078	cg01808508	59.4667	54.1455	58.3333
cg26424013	DCUN1D3	-0.179996	-6.22731	-2.09094	0.0485723	0.999874	-3.99141	cg26424013	1.02222	0.872727	0.886667
cg22730004	SPTA1	-0.29704	-1.36737	-2.09093	0.0485727	0.999874	-3.99141	cg22730004	26.0444	21.9818	23.64
cg26486663	SYNGR3	-0.16574	-3.98443	-2.09092	0.0485742	0.999874	-3.99142	cg26486663	5.73333	5.06364	5.34667
cg21457147	KCTD4	-0.2402	2.18857	-2.09056	0.0486096	0.999874	-3.99169	cg21457147	82.6333	79.9273	79.62
cg13473383	ZDHHC5	-0.235536	-3.42102	-2.09047	0.0486181	0.999874	-3.99176	cg13473383	8.68889	7.33636	8.1
cg16732880	NARFL	-0.208456	-5.48388	-2.09	0.048665	0.999874	-3.99212	cg16732880	1.9	1.61818	1.84
cg22728790	PIN1	-0.154325	-4.41163	-2.08945	0.048719	0.999874	-3.99253	cg22728790	4.15556	3.65455	3.70667
cg10519140	SLC29A1	0.254321	-3.53276	2.08921	0.0487428	0.999874	-3.99272	cg10519140	6.81111	8.23636	7.12667
cg05698090	CERK	0.23538	-3.25762	2.08909	0.0487541	0.999874	-3.9928	cg05698090	7.55556	8.74545	8.22667
cg25584626	LOC51334	0.26905	-5.02395	2.08898	0.0487647	0.999874	-3.99288	cg25584626	2.22222	2.85455	2.54667
cg27040423	CHFR	-0.203766	-3.94089	-2.08809	0.0488531	0.999874	-3.99356	cg27040423	5.34444	4.57273	5.12667
cg20537992	CDCA5	-0.319748	-2.23601	-2.08787	0.0488751	0.999874	-3.99373	cg20537992	18.6	15.6182	15.1867
cg00425792	PEX12	-0.154135	-3.52274	-2.0872	0.0489411	0.999874	-3.99423	cg00425792	7.25556	6.44545	6.86667
cg11189434	RPL5	-0.164797	-4.54071	-2.08708	0.0489525	0.999874	-3.99432	cg11189434	3.35556	2.87273	3.55333
cg16752583	TRPV6	-0.198407	2.87288	-2.08657	0.0490029	0.999874	-3.9947	cg16752583	88.6667	87.1818	87.7467
cg22215520	PAIP1	0.176628	-5.14726	2.08617	0.0490431	0.999874	-3.99501	cg22215520	1.91111	2.26364	2.17333
cg11161873	FLJ39575	0.165571	2.29213	2.08551	0.0491081	0.999874	-3.99551	cg11161873	81.3333	83.0455	82.96
cg19403023	TESSP1	0.614236	0.909081	2.08501	0.0491582	0.999874	-3.99589	cg19403023	59.6444	68.1273	64.3667
cg06281719	GMNN	-0.205188	-3.26272	-2.08449	0.0492101	0.999874	-3.99628	cg06281719	8.18889	7.18182	7.34667
cg06617418	RGAG1	-0.298336	1.60194	-2.08388	0.0492707	0.999874	-3.99674	cg06617418	76.7	72.5727	76.26
cg08023751	MERTK	-0.459182	1.03551	-2.08365	0.0492938	0.999874	-3.99692	cg08023751	70.1	63	67.1733
cg03389133	SSTR3	0.285188	3.51728	2.08326	0.0493327	0.999874	-3.99721	cg03389133	90.8667	92.4	91.1533
cg02998425	ADAM21	-0.262331	2.67578	-2.08272	0.0493864	0.999874	-3.99762	cg02998425	87.4556	85.1273	86.8933
cg01920232	RFX4	0.173705	-3.57942	2.08229	0.0494291	0.999874	-3.99794	cg01920232	6.31111	7.06364	7.03333
cg23705973	HIST1H1D	0.213466	-4.09724	2.08176	0.0494818	0.999874	-3.99834	cg23705973	3.72222	4.56364	4.13333
cg26158194	LSP1	0.176033	-4.97434	2.08073	0.0495849	0.999874	-3.99912	cg26158194	2.28889	2.64545	2.54667
cg06148264	SERPINB1	-0.194292	-4.18211	-2.08038	0.0496198	0.999874	-3.99938	cg06148264	4.82222	4.15455	5.38667
cg16188038	ZNF622	-0.127584	-5.30479	-2.08019	0.0496389	0.999874	-3.99952	cg16188038	1.9	1.68182	1.95333
cg22799321	TFPI2	0.187916	-3.87183	2.07987	0.0496711	0.999874	-3.99976	cg22799321	4.71111	5.53636	5.21333
cg08977371	CDH13	0.210117	-2.74867	2.0793	0.0497284	0.999874	-4.0002	cg08977371	11.4667	13.1273	12.72
cg02305723	SNRPN	0.540035	0.47119	2.07843	0.0498154	0.999874	-4.00085	cg02305723	50.9222	60.3273	49.1933
cg03491478	MAPK8IP1	0.37199	-2.13893	2.0781	0.0498493	0.999874	-4.0011	cg03491478	15.1778	19.5	15.6267
cg12955583	KNDC1	-0.229597	-5.36896	-2.0779	0.0498685	0.999874	-4.00125	cg12955583	2.22222	1.82727	2.27333
cg18220284	TAF5L	0.181832	-3.80927	2.07761	0.0498981	0.999874	-4.00147	cg18220284	4.51111	5.36364	5.18
cg22981461	OTUB2	-0.230302	-2.2295	-2.07725	0.0499343	0.999874	-4.00174	cg22981461	17.4111	15.0091	17.5467
cg26764555	RASA2	-0.217519	-2.39725	-2.07671	0.049989	0.999874	-4.00215	cg26764555	15.3111	13.1818	14.1467
cg24987706	GPA33	-0.178969	2.71511	-2.07662	0.0499979	0.999874	-4.00221	cg24987706	87.0667	85.6636	86.5067
cg13294509	GLE1L	-0.216834	-3.75325	-2.07658	0.0500015	0.999874	-4.00224	cg13294509	5.33333	4.6	5.08
cg15464148	GPR92	0.421869	2.27232	2.07606	0.0500544	0.999874	-4.00264	cg15464148	80.4	83.7818	82.46
cg01731685	IL17R	-0.333314	-4.20415	-2.07559	0.0501017	0.999874	-4.00299	cg01731685	5.45556	4.35455	5.78
cg25802093	SPAG6	0.646769	-2.55553	2.07559	0.0501021	0.999874	-4.00299	cg25802093	11.9	17.9455	11.6333
cg08952029	CHRDL2	0.359784	-0.889435	2.07523	0.0501385	0.999874	-4.00326	cg08952029	30.9667	36.3182	29.2067
cg14076411	RNGTT	-0.210798	-3.20572	-2.07507	0.0501548	0.999874	-4.00338	cg14076411	8.16667	6.97273	7.34667
cg18130069	RGS12	-0.144049	2.74583	-2.07411	0.0502515	0.999874	-4.0041	cg18130069	87.3111	86.2	85.2067
cg01656955	NT5C1A	0.231348	-3.72144	2.07352	0.0503111	0.999874	-4.00455	cg01656955	5.68889	6.71818	6.10667
cg06096336	HTR2B	-0.286475	-0.209611	-2.07267	0.050398	0.999874	-4.00519	cg06096336	47.6222	42.7727	45.08
cg14338887	GNMT	0.400256	-3.42905	2.07196	0.0504697	0.999874	-4.00572	cg14338887	6.86667	9.22727	7.28667
cg26294850	TSPAN1	-0.473273	-2.6133	-2.07131	0.0505362	0.999874	-4.00621	cg26294850	16.5333	12.6	14.7867
cg21492378	CEP1	-0.410735	-1.32169	-2.07126	0.0505413	0.999874	-4.00625	cg21492378	29.5	23.5818	25.6733
cg04303269	CEP57	0.201862	-3.91073	2.07078	0.0505906	0.999874	-4.00662	cg04303269	4.41111	5.33636	5.00667
cg23142935	CDR2	0.160522	-5.46932	2.06872	0.0508001	0.999874	-4.00816	cg23142935	1.57778	1.84545	1.88
cg08016383	ADAMTS17	0.230868	-4.29538	2.06704	0.050973	0.999874	-4.00943	cg08016383	3.83333	4.6	4.42
cg13298382	NIT1	0.187035	-4.84553	2.06689	0.0509885	0.999874	-4.00954	cg13298382	2.33333	2.83636	2.58
cg15445332	MKNK1	0.162149	-5.27342	2.06682	0.0509949	0.999874	-4.00959	cg15445332	1.87778	2.09091	1.88
cg23743114	CCL15	0.170213	1.32504	2.06518	0.0511643	0.999874	-4.01083	cg23743114	68.9111	71.0909	71.28
cg21529807	CEACAM4	-0.262964	-0.539024	-2.06492	0.0511902	0.999874	-4.01102	cg21529807	42.8111	38.4182	42.56
cg08393541	NUDC	0.154375	-4.8083	2.06489	0.0511938	0.999874	-4.01104	cg08393541	2.53333	2.96364	2.68667
cg23181133	CEACAM3	-0.466621	-1.61543	-2.06447	0.0512375	0.999874	-4.01136	cg23181133	27.5222	21.4818	25.2267
cg18876487	AIRE	-0.196221	1.11128	-2.0644	0.0512446	0.999874	-4.01141	cg18876487	69.8889	66.5091	67.3
cg16040953	MGC10911	0.26433	-4.4995	2.06348	0.0513393	0.999874	-4.0121	cg16040953	2.78889	3.60909	3.05333
cg24391122	SNAPC2	-0.189833	-4.13676	-2.06323	0.0513651	0.999874	-4.01229	cg24391122	4.4	3.76364	4.52667
cg08348900	VIP	-0.18077	-2.38279	-2.06267	0.0514233	0.999874	-4.01271	cg08348900	15.4	13.5273	13.5267
cg25025243	GSTP1	-0.304655	-0.962429	-2.06208	0.0514839	0.999874	-4.01315	cg25025243	33.4	28.3364	32.8267
cg20051033	CPNE9	0.257123	-3.80489	2.06196	0.0514961	0.999874	-4.01324	cg20051033	5.23333	6.83636	7.34667
cg10849854	GREB1	-0.257273	-2.45638	-2.06179	0.0515143	0.999874	-4.01337	cg10849854	14.2667	11.8	13.88
cg12288365	KCTD7	0.168125	-5.6838	2.0608	0.0516163	0.999874	-4.01411	cg12288365	1.31111	1.51818	1.46
cg17016000	RIN2	0.255391	2.57188	2.06064	0.0516332	0.999874	-4.01423	cg17016000	83.9333	85.7909	85.24
cg11386746	CDH15	-0.269033	-1.71986	-2.06048	0.05165	0.999874	-4.01436	cg11386746	24.9667	22	25.3733
cg17389519	PTF1A	-0.243462	-1.88975	-2.06043	0.0516548	0.999874	-4.01439	cg17389519	22.4111	19.6273	20.3867
cg04513669	SH3GLB1	-0.154889	-4.35896	-2.06015	0.0516846	0.999874	-4.01461	cg04513669	4.01111	3.44545	3.92
cg15414833	RPIB9	0.164887	-5.15022	2.06001	0.0516988	0.999874	-4.01471	cg15414833	1.82222	2.08182	2.04667
cg04164824	SIGLEC9	-0.294609	-1.30402	-2.05995	0.0517054	0.999874	-4.01476	cg04164824	30.9222	26.8091	27.7333
cg04794901	TCP1	0.182699	-4.70806	2.05977	0.0517233	0.999874	-4.01488	cg04794901	2.61111	3.02727	2.73333
cg03611555	SLC25A21	0.39499	-4.79302	2.0595	0.0517516	0.999874	-4.01509	cg03611555	2.6	3.75455	2.56667
cg23968383	ZNF572	0.378645	2.52551	2.059	0.0518036	0.999874	-4.01546	cg23968383	82.9889	86.0545	84.9067
cg27226618	ACP1	0.225142	1.86595	2.05847	0.0518589	0.999874	-4.01586	cg27226618	75.4778	78.4273	78.3
cg13619408	SARS	-0.454048	-1.21932	-2.05828	0.051879	0.999874	-4.01601	cg13619408	33.0667	26.9818	31.3333
cg04551925	AQP1	-0.146214	2.73631	-2.05804	0.0519036	0.999874	-4.01618	cg04551925	87.4222	86.2545	86.7067
cg03732056	DOK2	-0.174867	-3.64651	-2.05578	0.05214	0.999874	-4.01788	cg03732056	5.82222	5.29091	6.16667
cg17183991	HS6ST3	0.313183	-4.1626	2.05525	0.0521956	0.999874	-4.01828	cg17183991	4.7	5.75455	4.82667
cg22982528	BRWD1	0.199763	-5.08215	2.0551	0.0522118	0.999874	-4.01839	cg22982528	2.03333	2.35455	2.43333
cg09615982	E4F1	-0.249227	-4.47659	-2.05423	0.0523022	0.999874	-4.01904	cg09615982	3.58889	2.95455	3.30667
cg16653538	GAS2L3	0.312425	-4.85742	2.05418	0.0523076	0.999874	-4.01908	cg16653538	2.47778	3.30909	2.71333
cg19630689	SERPINA12	-0.168747	-3.74713	-2.05412	0.0523138	0.999874	-4.01912	cg19630689	6.27778	5.56364	6.20667
cg27493997	CRABP2	-0.253504	-2.64613	-2.05346	0.052383	0.999874	-4.01962	cg27493997	14.2333	12.1182	12.8533
cg12024906	HKR1	0.858326	-0.860753	2.05344	0.0523857	0.999874	-4.01964	cg12024906	30.1444	42.1727	35.66
cg12873941	MOAP1	-0.158125	-3.88161	-2.05312	0.0524188	0.999874	-4.01987	cg12873941	4.97778	4.38182	4.54
cg04741821	TXNDC13	0.175599	-4.71259	2.05285	0.0524477	0.999874	-4.02008	cg04741821	2.43333	2.88182	2.75333
cg16538604	WHSC2	0.174121	-5.4274	2.05228	0.0525079	0.999874	-4.02051	cg16538604	1.52222	1.75455	1.80667
cg17233935	DSCR10	-0.224583	0.942606	-2.05165	0.0525743	0.999874	-4.02098	cg17233935	65.2111	60.7909	60.8667
cg10896886	ACTR3B	0.162403	-4.86815	2.05156	0.0525841	0.999874	-4.02105	cg10896886	2.31111	2.71818	2.74
cg17454897	ADAMTS10	0.244147	-4.88626	2.05144	0.0525966	0.999874	-4.02114	cg17454897	2.17778	2.62727	2.53333
cg19478478	TRDN	-0.214095	1.73239	-2.0514	0.0526001	0.999874	-4.02116	cg19478478	76.9444	74.2364	74.92
cg07935568	MLNR	0.24946	-2.97249	2.05138	0.0526027	0.999874	-4.02118	cg07935568	9.86667	11.7364	10.1133
cg03854071	NDUFA13	-0.192299	4.72659	-2.05127	0.0526146	0.999874	-4.02126	cg03854071	96.5667	96.1091	96.0733
cg08021299	HEPH	0.275323	2.42059	2.05045	0.0527009	0.999874	-4.02188	cg08021299	81.8889	84.5636	84.4667
cg18389062	MAN1A2	-0.136113	-4.74449	-2.0504	0.0527058	0.999874	-4.02191	cg18389062	3.05556	2.71818	2.78667
cg00132141	CTNNA3	-0.201619	0.799718	-2.05033	0.0527131	0.999874	-4.02196	cg00132141	63.6222	60.1	58.1667
cg20595215	LMCD1	-0.182918	-2.73036	-2.04992	0.0527574	0.999874	-4.02228	cg20595215	12.1222	10.4455	10.88
cg15350455	FLJ21945	-0.190376	-3.25445	-2.04983	0.0527662	0.999874	-4.02234	cg15350455	7.48889	6.71818	7.47333
cg00331433	SYAP1	0.276702	-4.32628	2.04941	0.0528115	0.999874	-4.02266	cg00331433	3.3	4.23636	3.52667
cg02994974	SPON1	0.298034	-3.586	2.04932	0.0528205	0.999874	-4.02272	cg02994974	6.75556	8.22727	6.88667
cg21878918	LOC56901	0.18054	-4.51537	2.04909	0.0528446	0.999874	-4.02289	cg21878918	2.94444	3.44545	3.21333
cg18815943	FOXE3	0.677074	-4.28201	2.04893	0.0528618	0.999874	-4.02301	cg18815943	3.48889	6.72727	3.7
cg25431974	ECEL1	0.276238	0.816976	2.0489	0.0528655	0.999874	-4.02304	cg25431974	61.1111	65.4091	63.1933
cg05337966	C13orf1	0.156516	-5.37267	2.0488	0.0528756	0.999874	-4.02311	cg05337966	1.56667	1.78182	1.76
cg00729875	PALMD	0.332475	-1.21972	2.04781	0.0529807	0.999874	-4.02385	cg00729875	26.2444	31.0818	31.1667
cg11134443	KYNU	-0.295105	1.3108	-2.04731	0.0530337	0.999874	-4.02423	cg11134443	71.7444	66.9636	68.5733
cg01169778	GBGT1	-0.324047	1.06514	-2.04699	0.053068	0.999874	-4.02447	cg01169778	69.7222	64.7909	65.9533
cg09646392	TNFSF13B	-0.444726	-1.64665	-2.04534	0.0532435	0.999874	-4.0257	cg09646392	25.1556	19.2	19.5933
cg26502489	SCN2B	0.20861	2.476	2.04531	0.0532475	0.999874	-4.02573	cg26502489	83.2333	85.1	84.0867
cg20630655	RNUT1	-0.288682	-1.34129	-2.04409	0.0533778	0.999874	-4.02664	cg20630655	29.1556	25.0545	26.56
cg18217172	REPS1	0.194107	-5.71278	2.04406	0.0533808	0.999874	-4.02666	cg18217172	1.34444	1.58182	1.59333
cg01737507	PPIC	0.195621	-4.52686	2.04275	0.0535204	0.999874	-4.02764	cg01737507	2.98889	3.46364	3.30667
cg00384537	KRTHA5	-0.296163	2.40416	-2.04266	0.0535299	0.999874	-4.0277	cg00384537	85.0889	82.2182	84.9733
cg12903171	GRB10	-0.212367	-0.35377	-2.04114	0.0536934	0.999874	-4.02884	cg12903171	45.1111	41.7091	43.1133
cg13263114	ERBB2	0.235759	-3.35232	2.04105	0.0537033	0.999874	-4.02891	cg13263114	6.18889	7.58182	6.99333
cg09458237	HSPA12B	-0.205806	0.674449	-2.04101	0.0537072	0.999874	-4.02894	cg09458237	63.3	59.7	61.74
cg05051316	TMED1	-0.153064	-5.71915	-2.04097	0.0537119	0.999874	-4.02897	cg05051316	1.51111	1.29091	1.32667
cg14021698	KRTAP21-2	-0.232024	0.737731	-2.0404	0.0537737	0.999874	-4.0294	cg14021698	61.1444	56.4818	60.1133
cg18419020	TYMS	0.197664	-3.83625	2.03938	0.0538835	0.999874	-4.03016	cg18419020	5.32222	6.36364	6.99333
cg10125195	LACRT	-0.200424	2.05946	-2.03935	0.0538863	0.999874	-4.03018	cg10125195	81.6222	79.3909	79.9
cg19576739	TOP2B	0.268452	-5.38639	2.03854	0.0539737	0.999874	-4.03078	cg19576739	1.6	1.99091	1.66
cg15492104	C14orf44	-0.169566	-5.05118	-2.03816	0.0540149	0.999874	-4.03107	cg15492104	2.67778	2.32727	2.52
cg05798972	PPARBP	-0.161914	-3.42167	-2.0381	0.0540213	0.999874	-4.03111	cg05798972	7.78889	7.01818	7.39333
cg14489884	MRFAP1L1	0.184606	-4.72859	2.03741	0.0540965	0.999874	-4.03163	cg14489884	2.42222	2.92727	3.04667
cg25577842	WIT-1	-0.253689	-4.30379	-2.03716	0.0541233	0.999874	-4.03182	cg25577842	4.51111	3.71818	3.86
cg20582779	KIAA1822L	0.32055	1.07085	2.036	0.0542493	0.999874	-4.03268	cg20582779	64.7889	69.2909	67.1067
cg03445896	GPR23	-0.223767	0.427496	-2.03583	0.0542677	0.999874	-4.03281	cg03445896	56.7556	52.4909	53.28
cg22778947	FSD1NL	-0.29959	-1.73177	-2.03526	0.054329	0.999874	-4.03323	cg22778947	22.3222	18.6545	18.6133
cg06908474	CAT	-1.01631	-4.39122	-2.03523	0.0543328	0.999874	-4.03326	cg06908474	9.37778	3.51818	9.58667
cg01214847	TMPRSS3	0.232153	2.05593	2.03434	0.0544292	0.999874	-4.03392	cg01214847	78.2778	80.6182	79
cg25345005	C3orf9	-0.201786	-5.31858	-2.03421	0.0544439	0.999874	-4.03402	cg25345005	2.04444	1.70909	2.1
cg00949554	UBE2E3	0.279609	-3.60566	2.03412	0.0544535	0.999874	-4.03409	cg00949554	6.08889	7.38182	6.47333
cg21453309	FAM101A	-0.236704	4.69813	-2.03406	0.0544601	0.999874	-4.03413	cg21453309	96.5556	95.9	96.56
cg05382730	EMG1	-0.18401	-5.13649	-2.03404	0.0544618	0.999874	-4.03414	cg05382730	2.33333	2.04545	2.34667
cg26201213	MGMT	-0.292046	-0.398741	-2.03384	0.0544837	0.999874	-4.03429	cg26201213	45.5333	41.0182	42.7467
cg16759954	PITPNM3	-0.220378	3.28298	-2.03301	0.0545738	0.999874	-4.03491	cg16759954	91.0778	89.8182	90.1733
cg24289167	POLR3A	-0.18056	-3.34776	-2.03255	0.054624	0.999874	-4.03525	cg24289167	7.48889	6.5	7.19333
cg01899253	FLT1	-0.261289	-1.47516	-2.03254	0.0546256	0.999874	-4.03526	cg01899253	26.5556	23.0818	24.8333
cg07039113	S100A9	-0.270157	2.62982	-2.0325	0.0546299	0.999874	-4.03529	cg07039113	87.2444	84.8182	85.3867
cg16466334	MMP3	-0.171153	1.78412	-2.03242	0.0546386	0.999874	-4.03535	cg16466334	77.7333	75.2	75.18
cg07558455	ANKRD38	0.463397	-4.41057	2.03211	0.0546721	0.999874	-4.03558	cg07558455	3.2	5.03636	3.6
cg12727795	PDGFRB	-0.150404	-4.54241	-2.03175	0.0547117	0.999874	-4.03585	cg12727795	3.48889	3.1	3.38667
cg13490971	NDFIP1	-0.275547	-1.97091	-2.03162	0.0547261	0.999874	-4.03595	cg13490971	21.1222	17.9909	19.64
cg15733507	C9orf140	0.150735	-4.50298	2.03161	0.0547271	0.999874	-4.03596	cg15733507	2.92222	3.30909	3.53333
cg13903548	GABRR2	-0.151256	2.40988	-2.03142	0.0547478	0.999874	-4.0361	cg13903548	84.3667	82.9727	83.76
cg15804118	DPM3	-0.224052	-4.40564	-2.03092	0.054803	0.999874	-4.03647	cg15804118	3.73333	3.12727	3.48667
cg23602684	NRL	-0.175324	-5.25698	-2.03066	0.0548314	0.999874	-4.03667	cg23602684	2.05556	1.75455	1.80667
cg10746737	HLA-DRB5	0.305922	2.64084	2.0305	0.0548484	0.999874	-4.03678	cg10746737	84.1333	86.7818	85.8733
cg09220361	GABRG2	-0.280535	-2.51847	-2.03038	0.0548618	0.999874	-4.03687	cg09220361	15.6667	12.6818	13.7067
cg11716026	H19	0.293044	2.08491	2.02936	0.0549731	0.999874	-4.03763	cg11716026	78.1556	81.5091	78.4333
cg06537230	DLX5	-0.204277	-1.76592	-2.02929	0.0549813	0.999874	-4.03769	cg06537230	23.7556	21.5	22.72
cg03316864	B3GNT3	-0.250656	-1.50028	-2.02921	0.0549903	0.999874	-4.03775	cg03316864	27.7556	24.4455	25.72
cg20977864	HYDIN	0.29165	0.0551322	2.0292	0.0549908	0.999874	-4.03775	cg20977864	47.9778	52.8	49.5
cg20025656	ACTA1	0.290939	-2.80384	2.02868	0.0550485	0.999874	-4.03814	cg20025656	10.9222	13.4	11.1333
cg22605063	DBN1	-0.181546	-4.42582	-2.02804	0.0551184	0.999874	-4.03861	cg22605063	4.31111	3.82727	3.64667
cg23799313	PAQR7	-0.248487	0.0310626	-2.02737	0.0551923	0.999874	-4.03911	cg23799313	52.7333	48.2273	49.8267
cg03860051	ACADSB	0.184942	-5.03961	2.02686	0.0552486	0.999874	-4.03949	cg03860051	1.82222	2.18182	2.19333
cg14386061	DOK2	-0.237366	-2.58466	-2.02649	0.0552893	0.999874	-4.03977	cg14386061	12.7333	10.9273	12.0267
cg14179628	TCEAL7	-0.434684	1.51149	-2.02629	0.0553115	0.999874	-4.03992	cg14179628	76.6556	70.3091	74.22
cg14710524	MGC3121	0.16384	-5.25295	2.02606	0.0553373	0.999874	-4.04009	cg14710524	1.82222	2.06364	1.98
cg22236626	NENF	-0.336345	-3.65683	-2.02594	0.0553504	0.999874	-4.04018	cg22236626	7.98889	6.41818	7.05333
cg03882305	TRIM50C	0.571053	1.63748	2.02589	0.0553558	0.999874	-4.04022	cg03882305	70.5667	77.4182	73.94
cg05341115	HYAL4	-0.252203	1.28831	-2.02525	0.0554264	0.999874	-4.04069	cg05341115	71.7	66.9273	65.0867
cg26265187	USP52	0.1808	3.23293	2.02463	0.0554952	0.999874	-4.04116	cg26265187	89.4778	90.5636	88.88
cg13967780	SMAD7	0.170214	-4.9871	2.02404	0.0555603	0.999874	-4.04159	cg13967780	2.25556	2.7	2.51333
cg24216701	CDX1	0.206496	4.71475	2.0235	0.0556199	0.999874	-4.04199	cg24216701	96.0111	96.5182	96.0333
cg05647526	CALU	-0.17133	-3.92551	-2.02332	0.0556408	0.999874	-4.04213	cg05647526	5.05556	4.37273	4.67333
cg05232889	FOXP2	-0.324422	0.888401	-2.02271	0.0557078	0.999874	-4.04258	cg05232889	66.4778	60.9182	64.6067
cg21098323	OSCAR	0.484157	1.2289	2.02256	0.055725	0.999874	-4.0427	cg21098323	65.4667	72.5	65.7867
cg19289461	sep.01	0.17117	2.87536	2.02236	0.0557474	0.999874	-4.04285	cg19289461	87.0667	88.2182	88.1533
cg13302154	MGP	-0.346882	-1.03556	-2.02218	0.0557666	0.999874	-4.04298	cg13302154	32.4667	26.7091	33.2867
cg16636571	GYPB	-0.158117	1.56839	-2.02191	0.0557971	0.999874	-4.04318	cg16636571	74.4444	72.3545	73.8133
cg03985136	ULBP2	-0.230581	-4.4783	-2.02187	0.0558016	0.999874	-4.04321	cg03985136	3.95556	3.28182	3.11333
cg04726200	SLC22A18	0.569581	1.72425	2.02154	0.0558378	0.999874	-4.04345	cg04726200	72.3556	78.6545	74.6733
cg25623459	TNNI2	-0.286625	-2.44468	-2.02151	0.0558412	0.999874	-4.04347	cg25623459	16.9	14.3818	15.56
cg26174752	GPR63	0.468903	-3.14843	2.02149	0.0558439	0.999874	-4.04349	cg26174752	7.8	11.8636	8.64
cg21830413	VPS26	0.159683	-4.83195	2.02106	0.0558916	0.999874	-4.04381	cg21830413	2.48889	2.89091	2.79333
cg20083871	ACAD9	-0.160033	-4.79257	-2.0206	0.0559435	0.999874	-4.04416	cg20083871	3.15556	2.79091	2.90667
cg03172991	NFIX	-0.197371	0.492432	-2.02009	0.0560005	0.999874	-4.04454	cg03172991	60.2444	56.8364	58.3533
cg01980222	TREM2	-0.416586	-1.39778	-2.02	0.05601	0.999874	-4.0446	cg01980222	30.4444	25.1364	29.4667
cg18552413	DARC	-0.21099	-0.511034	-2.01947	0.0560689	0.999874	-4.04499	cg18552413	43.0667	39.6091	42.3133
cg03923464	ABCB9	-0.190513	-3.78724	-2.01943	0.0560741	0.999874	-4.04503	cg03923464	6.36667	5.60909	5.83333
cg12201164	C20orf3	-0.210222	-5.33097	-2.01917	0.0561031	0.999874	-4.04522	cg12201164	1.96667	1.67273	1.84667
cg07899016	PCDHB12	0.365141	-0.690724	2.01906	0.0561148	0.999874	-4.0453	cg07899016	34.9	40.9091	37.0667
cg03340878	OR2B6	-0.334149	-0.596818	-2.01903	0.0561185	0.999874	-4.04532	cg03340878	40.7667	35.3364	37.5667
cg07387199	DDX5	-0.208141	-5.02314	-2.01874	0.0561506	0.999874	-4.04554	cg07387199	2.91111	2.49091	2.58667
cg14802951	ADAMTS13	-0.209632	1.17565	-2.01872	0.0561526	0.999874	-4.04555	cg14802951	70.8889	67.6091	69.98
cg02555579	SLC25A18	-0.229848	1.21526	-2.01864	0.0561626	0.999874	-4.04562	cg02555579	70.1778	66.4273	65.46
cg08491025	SLC16A1	0.175484	-5.27425	2.01844	0.0561844	0.999874	-4.04576	cg08491025	1.76667	2.05455	1.77333
cg11655418	RPS10	0.200233	-3.92109	2.01827	0.0562037	0.999874	-4.04589	cg11655418	4.27778	5.12727	4.45333
cg18463417	PLAGL2	0.202683	3.51798	2.01823	0.0562077	0.999874	-4.04591	cg18463417	91.5111	92.3364	90.9667
cg24695828	ZNF566	-0.2166	-4.22324	-2.01821	0.0562098	0.999874	-4.04593	cg24695828	5.06667	4.44545	4.46
cg14617642	H2AFY2	0.182174	-5.31713	2.01721	0.0563226	0.999874	-4.04668	cg14617642	1.88889	2.17273	2.24667
cg04042106	MUS81	-0.218551	-4.58632	-2.01707	0.056338	0.999874	-4.04678	cg04042106	3.71111	3.13636	3.3
cg04556854	FLJ35630	0.194723	-3.21144	2.01666	0.0563836	0.999874	-4.04708	cg04556854	6.5	7.89091	8
cg16351002	CUZD1	-0.237748	1.50989	-2.01626	0.056429	0.999874	-4.04738	cg16351002	75.6	72.1	73.1933
cg13784557	HCP5	0.181646	-4.05834	2.01622	0.0564337	0.999874	-4.04741	cg13784557	4.15556	4.75455	4.22
cg12981137	MGMT	0.484843	-5.52104	2.01621	0.0564342	0.999874	-4.04742	cg12981137	1.16667	2.85455	2.66
cg13823136	ST6GALNAC5	0.160818	-4.37682	2.01612	0.0564444	0.999874	-4.04748	cg13823136	3.23333	3.75455	3.62
cg22441882	SLC18A1	-0.209825	0.936584	-2.01558	0.0565051	0.999874	-4.04788	cg22441882	67.3333	63.7818	65.5933
cg01880569	CDH13	0.362371	-0.0908425	2.01528	0.056539	0.999874	-4.04811	cg01880569	43.1889	49.5545	45.3333
cg17347253	MEST	-0.303683	-0.207705	-2.01527	0.0565404	0.999874	-4.04812	cg17347253	47.3889	42.1909	43.5733
cg22670329	CXCL6	-0.327906	-1.75651	-2.01512	0.0565572	0.999874	-4.04823	cg22670329	24	19.9545	22.52
cg07525077	RNASE3	-0.433237	-2.12167	-2.01499	0.0565716	0.999874	-4.04832	cg07525077	20.7222	15.7636	17.3867
cg26952188	MYO7A	-0.157402	2.46878	-2.01493	0.0565784	0.999874	-4.04837	cg26952188	85.2556	83.7909	84.2
cg13437593	THRAP4	-0.19831	-4.25027	-2.01429	0.056651	0.999874	-4.04885	cg13437593	3.8	3.34545	3.45333
cg16276199	PPP1CB	0.233076	-4.60806	2.01421	0.0566593	0.999874	-4.0489	cg16276199	2.65556	3.33636	2.91333
cg10007262	RELN	-0.503943	-3.16499	-2.01399	0.0566843	0.999874	-4.04906	cg10007262	12.2333	8.74545	10
cg04123409	SDS	-0.349364	-1.41728	-2.01361	0.0567278	0.999874	-4.04935	cg04123409	29.7222	25.1091	31.3667
cg16769442	MAGI3	-0.223531	-4.73541	-2.01293	0.0568048	0.999874	-4.04986	cg16769442	3.57778	3.08182	3.14667
cg17918239	ZNF281	0.245282	-1.64632	2.01207	0.0569011	0.999874	-4.05049	cg17918239	16.6111	20.6364	17.9333
cg17560179	TAS2R5	0.21302	3.72217	2.01158	0.0569566	0.999874	-4.05085	cg17560179	92.3444	93.2182	93.1733
cg03421300	SFN	0.1891	4.0291	2.0111	0.057012	0.999874	-4.05121	cg03421300	93.7111	94.4545	94.04
cg26580095	BTBD8	-0.185306	-0.377215	-2.01107	0.0570151	0.999874	-4.05123	cg26580095	44.9556	41.7727	44.16
cg17675882	NDRG3	-0.259623	-3.2912	-2.01076	0.0570504	0.999874	-4.05147	cg17675882	9.76667	8.42727	8.70667
cg01346718	CSNK1E	-0.337633	0.0859816	-2.0107	0.0570568	0.999874	-4.05151	cg01346718	54.3778	48.5273	50.3667
cg23310538	PLEKHA9	0.168864	-4.64196	2.01067	0.0570599	0.999874	-4.05153	cg23310538	2.86667	3.31818	3.14
cg11653466	FLJ43582	-0.163459	1.33206	-2.0106	0.0570678	0.999874	-4.05158	cg11653466	72.3889	69.9909	69.4667
cg02212836	LY86	0.459939	0.396583	2.01036	0.0570955	0.999874	-4.05176	cg02212836	52.5889	59.7818	53.7
cg19453250	STATIP1	-0.357497	-0.609757	-2.01034	0.0570978	0.999874	-4.05177	cg19453250	39.0111	32.8364	34.44
cg03960217	LCE2C	-0.321306	0.256445	-2.01031	0.0571014	0.999874	-4.0518	cg03960217	57.1778	51.5909	54.4867
cg03287877	DCAKD	0.213742	2.5985	2.01005	0.0571308	0.999874	-4.05199	cg03287877	84.4	86.1455	85.0667
cg05968233	ALKBH7	-0.415193	-2.32787	-2.01002	0.0571346	0.999874	-4.05202	cg05968233	17.1222	13.0273	16.8067
cg03499052	LOC92689	0.185228	-4.59374	2.00906	0.0572433	0.999874	-4.05272	cg03499052	3.14444	3.60909	3.21333
cg06630241	SOCS2	-0.238648	-0.892667	-2.00891	0.057261	0.999874	-4.05284	cg06630241	32.9444	29.2273	32.1067
cg00061059	GPSN2	-0.180754	-3.4198	-2.00877	0.057276	0.999874	-4.05294	cg00061059	7.1	6.31818	6.34667
cg25372135	DARS2	0.199382	-4.11431	2.00852	0.0573047	0.999874	-4.05312	cg25372135	3.84444	4.58182	4.04
cg19548738	KIAA0738	0.152859	-4.39656	2.00818	0.0573434	0.999874	-4.05338	cg19548738	3.33333	3.74545	3.5
cg07651857	RNF4	-0.154795	-3.74604	-2.00702	0.0574758	0.999874	-4.05424	cg07651857	6.27778	5.56364	7.10667
cg00115714	AMD1	0.160962	-3.64727	2.00656	0.0575288	0.999874	-4.05458	cg00115714	5.36667	6.06364	5.8
cg10588377	HTRA1	-0.287397	-4.50258	-2.00637	0.0575504	0.999874	-4.05472	cg10588377	4.05556	3.3	3.58667
cg00622552	ODF3L1	-0.314757	-1.07422	-2.00583	0.0576126	0.999874	-4.05512	cg00622552	34.6444	30.1	32.7067
cg05018361	NSUN6	-0.22848	-3.98861	-2.00515	0.0576902	0.999874	-4.05562	cg05018361	5.43333	4.7	5.82
cg17341703	SLC35A1	-0.164355	-4.05692	-2.00464	0.0577488	0.999874	-4.056	cg17341703	4.92222	4.3	4.26667
cg07177755	ERCC5	0.166274	-4.84056	2.00462	0.0577509	0.999874	-4.05602	cg07177755	2.31111	2.78182	2.26667
cg10576828	LRRC7	-0.175678	2.10759	-2.00459	0.0577544	0.999874	-4.05604	cg10576828	81.1222	79.2273	79.2467
cg11009736	MARCO	-0.40825	-2.04783	-2.00435	0.0577821	0.999874	-4.05622	cg11009736	20.6444	16.2	16.5
cg00265490	MTDH	-0.201931	-3.43291	-2.00367	0.0578596	0.999874	-4.05672	cg00265490	6.94444	6.04545	6.35333
cg00666446	ZNF670	0.174113	-3.17227	2.00315	0.0579192	0.999874	-4.0571	cg00666446	7.95556	9.1	8.10667
cg06675341	PRMT3	-0.159117	-4.58831	-2.00296	0.0579414	0.999874	-4.05724	cg06675341	3.53333	3.07273	3.89333
cg00098239	NTE	0.181279	-5.24701	2.00287	0.0579514	0.999874	-4.05731	cg00098239	1.68889	2.04545	1.84
cg09227136	GOLGA1	0.208195	-5.65298	2.00244	0.0580016	0.999874	-4.05763	cg09227136	1.35556	1.63636	1.34
cg17353431	THAP7	0.189355	-4.83722	2.00193	0.0580606	0.999874	-4.05801	cg17353431	2.2	2.63636	2.77333
cg15563382	RNF141	-0.233485	-3.05896	-2.00184	0.0580705	0.999874	-4.05807	cg15563382	10.5333	9.23636	10.9933
cg15782391	ACPT	-0.259721	2.03157	-2.00172	0.0580838	0.999874	-4.05816	cg15782391	81.3222	78.1727	79.1867
cg20855344	NR1D2	-0.183361	-2.55353	-2.00167	0.0580899	0.999874	-4.0582	cg20855344	13.5444	12.1091	12.98
cg13446235	AFG3L1	-0.182535	-4.32015	-2.0012	0.0581448	0.999874	-4.05855	cg13446235	4.43333	3.94545	4.6
cg19766460	C21orf128	0.391768	-3.99091	2.00066	0.0582064	0.999874	-4.05895	cg19766460	4.36667	6.29091	6.18
cg24088639	APIP	-0.198752	-4.23456	-1.99988	0.058297	0.999874	-4.05952	cg24088639	4.47778	3.86364	4.05333
cg05615150	ARPP-21	0.232222	1.43066	1.99898	0.058401	0.999874	-4.06019	cg05615150	70.4667	73.5182	72.1267
cg19096034	LRPAP1	-0.219426	-4.1417	-1.99861	0.0584437	0.999874	-4.06046	cg19096034	5.27778	4.47273	4.40667
cg15698196	CAPN12	0.312499	1.09659	1.99829	0.0584806	0.999874	-4.0607	cg15698196	64.8667	69.6727	67.5733
cg23640092	ZNRF2	0.170171	-3.89171	1.998	0.0585145	0.999874	-4.06091	cg23640092	4.98889	5.85455	5.65333
cg23427565	ATG4D	-0.160036	-4.28915	-1.99696	0.0586355	0.999874	-4.06168	cg23427565	4.34444	3.82727	4.37333
cg13384396	ADCY5	-0.199195	-2.21425	-1.99687	0.058646	0.999874	-4.06175	cg13384396	18.2222	16.1727	17.3867
cg22477592	ATM	-0.189522	-4.89107	-1.99623	0.0587204	0.999874	-4.06222	cg22477592	2.52222	2.12727	2.39333
cg25782563	MED9	0.181005	-3.92232	1.9959	0.0587589	0.999874	-4.06247	cg25782563	4.32222	5.01818	4.67333
cg08441546	DREV1	-0.221475	-4.33463	-1.99496	0.0588691	0.999874	-4.06316	cg08441546	4.67778	3.97273	3.94
cg05159188	HIST1H4F	0.143163	-4.08705	1.99481	0.0588861	0.999874	-4.06327	cg05159188	4.23333	4.77273	4.76667
cg26181372	ALDOB	0.245409	2.19913	1.99444	0.058929	0.999874	-4.06354	cg26181372	79.8	82.4091	81.4067
cg07293947	SFXN1	0.167058	-4.28792	1.99397	0.0589846	0.999874	-4.0639	cg07293947	3.65556	4.24545	3.76
cg07965823	THSD3	0.353523	-3.42331	1.99383	0.0590007	0.999874	-4.064	cg07965823	7.22222	9.32727	6.45333
cg04542415	ZFP64	-0.172094	-5.12873	-1.99347	0.0590427	0.999874	-4.06426	cg04542415	2.3	1.95455	2.39333
cg21311175	HIRA	-0.196002	-3.71775	-1.99334	0.0590579	0.999874	-4.06436	cg21311175	5.95556	5.10909	5.24
cg24355048	CTSG	-0.361242	-0.991428	-1.99313	0.0590829	0.999874	-4.06452	cg24355048	35.9778	30.4727	32.7067
cg01471713	C1orf115	-0.263102	-1.56359	-1.99202	0.0592126	0.999874	-4.06533	cg01471713	26.4778	22.9455	24.6267
cg24680602	ZNF232	0.543444	-3.7216	1.99017	0.0594305	0.999874	-4.0667	cg24680602	5.28889	8.53636	10.06
cg17118262	CCL1	-0.353317	-2.73299	-1.98959	0.0594982	0.999874	-4.06713	cg17118262	13.0778	10.3545	11.2867
cg24117442	SOCS2	-0.188424	-3.64409	-1.98912	0.059554	0.999874	-4.06748	cg24117442	6.37778	5.66364	5.74
cg00446235	F11R	-0.220877	-4.18341	-1.98885	0.0595855	0.999874	-4.06767	cg00446235	4.74444	3.92727	3.96
cg24641737	DENND2D	-0.272721	-3.93308	-1.98884	0.059587	0.999874	-4.06768	cg24641737	6.18889	4.93636	5.17333
cg23269225	FBXL4	-0.207707	-4.84374	-1.98869	0.0596042	0.999874	-4.06779	cg23269225	2.78889	2.41818	2.26667
cg16666456	LRRC40	0.173624	-4.98194	1.98856	0.0596195	0.999874	-4.06789	cg16666456	2.07778	2.43636	2.37333
cg23660082	CST1	-0.231591	2.11804	-1.98823	0.0596586	0.999874	-4.06813	cg23660082	82.6556	79.6	78.1267
cg02157083	APOA5	-0.180112	2.06265	-1.98811	0.0596731	0.999874	-4.06822	cg02157083	81.5556	79.5091	79.5133
cg15056107	NUP133	0.1428	-4.70547	1.98802	0.0596839	0.999874	-4.06829	cg15056107	2.76667	3.1	3.08667
cg07815386	RNF149	0.160535	-5.17461	1.98798	0.0596886	0.999874	-4.06832	cg07815386	2.04444	2.35455	2.11333
cg14074117	MGC35212	0.395619	0.955826	1.98778	0.0597121	0.999874	-4.06846	cg14074117	61.6222	67.7818	68.2867
cg12463550	RCP9	0.154162	-5.18295	1.98767	0.0597248	0.999874	-4.06854	cg12463550	1.93333	2.25455	2.10667
cg04824341	CHCHD8	0.167312	-4.63208	1.98757	0.0597366	0.999874	-4.06862	cg04824341	2.72222	3.29091	3.07333
cg24650229	IGSF11	0.368717	3.79351	1.9861	0.0599104	0.999874	-4.0697	cg24650229	92.1222	93.7727	92.9067
cg13467814	C2orf30	-0.181055	-3.59558	-1.98595	0.0599285	0.999874	-4.06981	cg13467814	6.11111	5.30909	5.57333
cg23732024	LY96	0.422009	0.0971047	1.98578	0.0599491	0.999874	-4.06994	cg23732024	45.9	52.8818	46.74
cg03550002	ARSK	0.19535	-3.95271	1.98553	0.0599784	0.999874	-4.07012	cg03550002	4.25556	4.83636	4.70667
cg14281160	C12orf31	-0.19399	-3.91869	-1.98536	0.0599984	0.999874	-4.07025	cg14281160	5.08889	4.19091	5.18667
cg11620873	CD9	-0.200007	-4.64209	-1.98518	0.0600198	0.999874	-4.07038	cg11620873	3.75556	3.21818	3.72
cg25657700	SNRPN	0.48305	0.589619	1.9851	0.0600296	0.999874	-4.07044	cg25657700	55.2444	62.6273	59.3333
cg09060914	SELP	-0.170374	2.04003	-1.9848	0.0600655	0.999874	-4.07066	cg09060914	80.5444	78.6545	78.88
cg02337447	SCO1	-0.283822	-0.572083	-1.98443	0.0601089	0.999874	-4.07093	cg02337447	38.6111	34.4273	39.2667
cg11611600	ADAMTSL3	0.279506	-3.99691	1.98327	0.0602468	0.999874	-4.07179	cg11611600	4.64444	5.89091	4.79333
cg08955609	APOE	-0.313987	-3.86519	-1.98285	0.060297	0.999874	-4.0721	cg08955609	7.07778	5.66364	7.23333
cg26791905	PHGDH	0.232921	-4.59584	1.98234	0.0603576	0.999874	-4.07247	cg26791905	3.17778	3.83636	3.06667
cg03221619	FCER2	0.221723	1.19172	1.98162	0.0604437	0.999874	-4.073	cg03221619	67.7556	70.6727	69.2467
cg26608667	MGC11257	-0.555015	2.18799	-1.98158	0.0604486	0.999874	-4.07303	cg26608667	84.1222	77.9	80.2667
cg03302287	PKP2	0.25082	-4.4742	1.98153	0.0604552	0.999874	-4.07307	cg03302287	3.26667	3.99091	3.13333
cg04030848	GAL3ST1	0.189848	1.44781	1.98099	0.0605188	0.999874	-4.07346	cg04030848	71.5	73.9636	74.2467
cg18431127	EPB42	-0.310064	-0.903969	-1.98041	0.0605885	0.999874	-4.07389	cg18431127	36.8111	31.9545	35.64
cg00943245	PCDHGC5	-0.146089	1.69954	-1.9799	0.0606496	0.999874	-4.07427	cg00943245	77.2333	75.2727	75.5333
cg24595957	PARP2	0.207329	-5.17624	1.97988	0.0606526	0.999874	-4.07429	cg24595957	2.05556	2.47273	2.48667
cg14384532	NTRK3	0.450646	-4.05842	1.97967	0.0606767	0.999874	-4.07443	cg14384532	4.52222	6.8	4.22
cg16691888	LRP2	-0.22237	-2.59387	-1.9796	0.0606862	0.999874	-4.07449	cg16691888	11.6778	10.6545	12.4667
cg07749074	HRG	-0.224124	0.748014	-1.97922	0.060731	0.999874	-4.07477	cg07749074	63.5889	59.9	62.8067
cg17749443	ZFP37	0.416223	-3.8052	1.97838	0.060832	0.999874	-4.07539	cg17749443	5.32222	7.32727	5.76
cg19046959	COL8A2	-0.280194	-3.92743	-1.97813	0.0608619	0.999874	-4.07557	cg19046959	6.43333	5.1	6.91333
cg21660392	ABCA8	-0.246691	3.01583	-1.97729	0.060963	0.999874	-4.07619	cg21660392	89.4778	87.7727	88.46
cg05658858	TUBGCP2	0.206929	-5.25497	1.97728	0.0609646	0.999874	-4.0762	cg05658858	1.82222	2.27273	1.91333
cg25229015	WDR61	-0.145759	-4.85206	-1.97719	0.060975	0.999874	-4.07626	cg25229015	2.75556	2.43636	2.47333
cg07908874	TUBGCP2	-0.216062	2.67403	-1.97685	0.061016	0.999874	-4.07651	cg07908874	87.1556	85.2545	85.3733
cg27140220	PKIA	-0.257514	-4.08274	-1.97684	0.0610178	0.999874	-4.07652	cg27140220	5.17778	4.26364	4.38
cg15657607	DPH5	0.217299	-4.57215	1.97617	0.061098	0.999874	-4.07701	cg15657607	3.14444	3.7	3.49333
cg12453778	COMMD1	-0.154955	-4.00023	-1.97574	0.0611495	0.999874	-4.07733	cg12453778	4.82222	4.38182	4.44667
cg03012280	ZFYVE19	-0.835501	1.02513	-1.97572	0.0611519	0.999874	-4.07734	cg03012280	71.2	58.3545	54.82
cg22730830	PRSS21	0.505827	1.09149	1.97556	0.0611712	0.999874	-4.07746	cg22730830	63.8667	70.0182	70.2267
cg22009489	MYEOV2	0.128616	-5.28258	1.97519	0.0612163	0.999874	-4.07773	cg22009489	1.74444	1.94545	1.99333
cg04826422	LOC129285	-0.181725	-5.13184	-1.97511	0.0612265	0.999874	-4.07779	cg04826422	2.51111	2.18182	2.15333
cg08526867	COX7C	-0.236743	-4.61108	-1.9751	0.0612268	0.999874	-4.0778	cg08526867	3.35556	2.78182	3.41333
cg02671171	RPH3AL	-0.185361	1.07075	-1.97494	0.0612468	0.999874	-4.07792	cg02671171	68.5667	65.5091	66.16
cg24987170	ADCK1	-0.166957	-4.62829	-1.97488	0.061254	0.999874	-4.07796	cg24987170	3.33333	2.90909	3.1
cg13724813	SPSB1	0.198206	-4.46672	1.9741	0.0613486	0.999874	-4.07854	cg13724813	3.24444	3.75455	3.62
cg10869376	MRPS31	0.165508	-4.71357	1.97368	0.0613996	0.999874	-4.07885	cg10869376	2.54444	2.94545	2.97333
cg02332073	TSGA13	-0.398277	-2.48547	-1.97359	0.0614104	0.999874	-4.07891	cg02332073	15.9	12.1364	13.0533
cg27015931	MGC50721	-0.34603	-2.47152	-1.97353	0.0614172	0.999874	-4.07895	cg27015931	16.8778	14.1182	16.9533
cg16279786	NRXN1	0.335116	4.30964	1.97313	0.061466	0.999874	-4.07925	cg16279786	94.2333	95.4818	94.1867
cg00896220	CCL4L2	0.392219	1.5789	1.97302	0.0614786	0.999874	-4.07933	cg00896220	70.8222	75.7364	75.4067
cg10414946	MS4A2	-0.332741	2.48227	-1.97212	0.0615886	0.999874	-4.07999	cg10414946	86.1667	82.6727	85.74
cg02704907	HIST1H2BK	0.273454	2.4489	1.97211	0.0615892	0.999874	-4.07999	cg02704907	82.3889	84.6727	84.02
cg13927251	FLT4	-0.160765	-2.81929	-1.972	0.0616026	0.999874	-4.08008	cg13927251	10.6667	9.5	9.48667
cg02539714	RHOF	0.182006	-5.04268	1.97176	0.0616327	0.999874	-4.08026	cg02539714	2.02222	2.39091	2.24667
cg02460120	USP15	0.168663	-4.8553	1.97128	0.06169	0.999874	-4.0806	cg02460120	2.18889	2.58182	2.47333
cg11618577	KRTCAP3	0.501555	0.788225	1.97101	0.0617233	0.999874	-4.0808	cg11618577	58.6333	65.6455	60.4267
cg13316424	CIZ1	-0.187239	2.3382	-1.97068	0.0617639	0.999874	-4.08105	cg13316424	84	82.2455	82.64
cg14512008	PPP2R5C	-0.210048	-3.10673	-1.97005	0.0618401	0.999874	-4.08151	cg14512008	8.82222	7.66364	7.94667
cg05337441	APOB	-0.626716	-1.95224	-1.96966	0.0618874	0.999874	-4.08179	cg05337441	25.2889	17.9364	19.5933
cg25841987	C4orf18	0.184373	-2.63948	1.9692	0.0619435	0.999874	-4.08213	cg25841987	9.73333	11.2364	10.4267
cg00174500	CMTM5	-0.403042	2.47408	-1.96867	0.0620082	0.999874	-4.08252	cg00174500	86.5889	82.1545	84.0267
cg06290168	C12orf24	0.263753	-5.03467	1.96864	0.0620124	0.999874	-4.08254	cg06290168	2.26667	2.85455	2.40667
cg22424746	VTCN1	-0.198072	1.36071	-1.9685	0.0620296	0.999874	-4.08265	cg22424746	73.5111	70.5545	69.9067
cg26687173	LOC126248	0.569937	2.4004	1.96817	0.0620703	0.999874	-4.08289	cg26687173	80.5333	84.9182	82.54
cg25310567	GALNTL5	-0.30326	1.18581	-1.96716	0.0621941	0.999874	-4.08363	cg25310567	71.0333	66.4636	70.0133
cg00515905	EPS8L3	0.245128	3.19305	1.9671	0.0622015	0.999874	-4.08368	cg00515905	89.1	90.6727	89.9733
cg24558204	HBS1L	0.196729	-4.09862	1.96691	0.0622238	0.999874	-4.08381	cg24558204	3.77778	4.55455	4.04667
cg14265075	ARHGEF11	0.24369	-4.08045	1.96623	0.0623076	0.999874	-4.08431	cg14265075	4.01111	4.94545	4.18
cg21373526	RAB30	0.219683	-3.20197	1.96548	0.0623992	0.999874	-4.08486	cg21373526	6.83333	8.04545	7.03333
cg27426707	CACNA1G	-0.198782	-4.80275	-1.96529	0.0624229	0.999874	-4.085	cg27426707	3.3	2.89091	2.94
cg12534466	FLJ20551	0.198614	-4.03348	1.96515	0.0624404	0.999874	-4.08511	cg12534466	3.81111	4.61818	4.92
cg19007602	SOCS2	0.157774	-4.11673	1.96495	0.0624652	0.999874	-4.08525	cg19007602	3.91111	4.4	4.15333
cg19624775	MORC3	-0.161985	-5.00923	-1.96414	0.0625645	0.999874	-4.08585	cg19624775	2.4	2.12727	2.26667
cg23707905	AMY2B	-0.232261	3.41823	-1.96405	0.0625757	0.999874	-4.08591	cg23707905	91.9	90.4091	90.6667
cg25839766	PSG1	-0.234666	1.81604	-1.96377	0.0626104	0.999874	-4.08612	cg25839766	78.8	76.1727	73.7667
cg03716937	ADAM2	-0.248466	2.25207	-1.96347	0.0626473	0.999874	-4.08634	cg03716937	83.5222	81.0545	81.76
cg18512092	FLJ21839	-0.203076	-4.87971	-1.96322	0.0626776	0.999874	-4.08652	cg18512092	3.1	2.66364	2.79333
cg19216839	FANCA	0.183299	-5.21532	1.96316	0.0626858	0.999874	-4.08657	cg19216839	1.93333	2.23636	2
cg27250759	E2F3	-0.23171	-4.40234	-1.96256	0.0627591	0.999874	-4.087	cg27250759	3.87778	3.25455	3.25333
cg12629325	PCDHAC1	0.300303	-4.31291	1.96242	0.0627768	0.999874	-4.08711	cg12629325	3.27778	4.4	3.69333
cg21099326	TRIM35	0.195724	-5.36666	1.96203	0.0628248	0.999874	-4.08739	cg21099326	1.63333	1.95455	1.59333
cg20028470	UCN	0.303384	0.655004	1.96162	0.0628757	0.999874	-4.08769	cg20028470	58.3778	62.9364	60.62
cg12149391	DLG1	-0.192183	-4.00964	-1.96161	0.0628763	0.999874	-4.0877	cg12149391	5.01111	4.33636	4.60667
cg10449070	ALDH2	0.159873	-5.00501	1.96111	0.0629383	0.999874	-4.08806	cg10449070	2.28889	2.66364	2.26
cg17329164	PPT2	-0.372681	-0.427914	-1.96089	0.0629658	0.999874	-4.08823	cg17329164	44.4444	38.2727	35.4067
cg16257091	BDNF	0.153826	-2.95159	1.96062	0.0629998	0.999874	-4.08843	cg16257091	8.54444	9.69091	8.85333
cg25673373	ARL4D	0.214127	-4.27894	1.96053	0.0630112	0.999874	-4.08849	cg25673373	3.3	4.12727	3.56667
cg06585690	PROL1	-0.221153	0.312702	-1.96019	0.0630533	0.999874	-4.08874	cg06585690	53.8111	50.0636	53.0267
cg06325687	OPN1MW	0.263737	3.80949	1.96005	0.0630698	0.999874	-4.08884	cg06325687	92.5	93.6818	94.32
cg06334093	CCDC28A	0.19038	-4.35029	1.95995	0.0630828	0.999874	-4.08892	cg06334093	3.14444	3.88182	3.62
cg13974531	PYDC1	-0.177665	-1.10282	-1.95972	0.0631113	0.999874	-4.08908	cg13974531	32.8778	30.5182	32.0067
cg02420102	MGC33948	-0.206735	-4.06434	-1.95957	0.0631299	0.999874	-4.08919	cg02420102	4.68889	4.01818	4.68
cg02741744	ACTR6	0.165407	-4.54964	1.95956	0.0631306	0.999874	-4.0892	cg02741744	2.78889	3.28182	3.07333
cg09096383	CSN1S1	-0.2402	1.23191	-1.95923	0.0631716	0.999874	-4.08944	cg09096383	69.7111	65.3818	65.2867
cg24654350	KIR3DL1	-0.161056	1.82441	-1.95867	0.0632412	0.999874	-4.08985	cg24654350	78.8222	76.8818	75.92
cg21509097	LYPLA3	-0.16498	-2.95378	-1.95862	0.0632479	0.999874	-4.08989	cg21509097	11.3444	10.1636	10.5333
cg10319505	RASEF	0.389599	-4.39505	1.95855	0.0632569	0.999874	-4.08994	cg10319505	3.14444	4.5	3.23333
cg03801286	KCNE1	-0.537781	-1.42697	-1.95849	0.0632635	0.999874	-4.08998	cg03801286	30.9333	24.3273	28.0533
cg02491878	ATP6V0A4	-0.277314	-1.25668	-1.95847	0.063266	0.999874	-4.09	cg02491878	31.4333	27.6818	29.8
cg03102516	LINCR	-0.150406	1.17846	-1.95789	0.0633392	0.999874	-4.09043	cg03102516	68.5	66.0909	67.76
cg27063607	MRPL33	-0.160946	-4.08401	-1.95779	0.0633509	0.999874	-4.0905	cg27063607	4.27778	3.8	3.91333
cg08084415	ZNF507	-0.175905	-4.31662	-1.95777	0.0633542	0.999874	-4.09051	cg08084415	4.57778	4.01818	4.52667
cg21304187	CCPG1	0.155849	-4.46054	1.95768	0.0633647	0.999874	-4.09058	cg21304187	3.28889	3.75455	4.59333
cg21505886	TMEM129	-0.241986	0.0785924	-1.95736	0.0634041	0.999874	-4.09081	cg21505886	53.4889	49.3	51.8133
cg12627583	AOX1	-0.205646	-4.29423	-1.95686	0.0634666	0.999874	-4.09117	cg12627583	4.57778	3.9	4.25333
cg11070941	STX11	0.194629	-4.65137	1.9567	0.063487	0.999874	-4.09129	cg11070941	2.58889	3.08182	3.18667
cg00032227	NAT9	-0.151345	-5.16528	-1.95647	0.0635158	0.999874	-4.09146	cg00032227	2.37778	2.10909	2.08667
cg25808839	LACTB	0.20455	-4.69618	1.95636	0.0635296	0.999874	-4.09154	cg25808839	2.42222	2.88182	2.92667
cg18003135	EDNRB	-0.194516	2.26605	-1.95631	0.0635352	0.999874	-4.09158	cg18003135	83.1444	81.1818	82.0267
cg05744229	MYH7	0.227997	1.20355	1.95622	0.0635468	0.999874	-4.09164	cg05744229	65.2111	68.6	64.1333
cg23519969	CCR8	-0.178054	2.47103	-1.9561	0.0635621	0.999874	-4.09173	cg23519969	84.8556	83.3909	84.1333
cg21608192	XYLT1	0.167145	-4.46535	1.95589	0.0635879	0.999874	-4.09189	cg21608192	3.2	3.70909	3.45333
cg08888956	NTS	-0.320539	0.0808109	-1.95538	0.0636522	0.999874	-4.09226	cg08888956	54.1889	48.6545	52.7333
cg01782320	YME1L1	-0.177362	-4.37086	-1.95499	0.0637004	0.999874	-4.09254	cg01782320	3.91111	3.39091	3.43333
cg12688670	KIF22	-0.248491	-2.2337	-1.95415	0.0638055	0.999874	-4.09316	cg12688670	18.5	16.0818	17.4667
cg25501446	CDC2	-0.222967	1.07605	-1.95361	0.0638733	0.999874	-4.09355	cg25501446	69.0556	65.5545	67.26
cg01882150	LRP16	-0.176347	-4.53994	-1.95355	0.063881	0.999874	-4.0936	cg01882150	4	3.53636	3.84667
cg11038081	ZNF235	0.204486	0.802371	1.95351	0.0638866	0.999874	-4.09363	cg11038081	61.7667	64.5818	63.1467
cg07824742	DBH	0.229759	5.44898	1.95332	0.0639099	0.999874	-4.09376	cg07824742	97.5667	97.8727	97.6667
cg08927738	BCAS1	-0.347518	-0.806991	-1.95321	0.0639236	0.999874	-4.09384	cg08927738	37.3111	31.7818	35.02
cg18575221	C14orf162	0.2089	1.02667	1.9532	0.0639246	0.999874	-4.09385	cg18575221	63.9778	67.1636	65.8933
cg18023724	LOC92345	0.296092	2.26508	1.95298	0.0639533	0.999874	-4.09402	cg18023724	80.6778	83.5636	83.98
cg21244955	PIK4CA	-0.269145	2.26242	-1.95288	0.0639654	0.999874	-4.09409	cg21244955	83.8	80.3455	81.5
cg18596794	MPZL1	0.193323	2.61673	1.95273	0.0639846	0.999874	-4.0942	cg18596794	84.9778	86.1091	86.2667
cg17170504	HSPC065	-0.180421	2.8973	-1.95268	0.0639909	0.999874	-4.09424	cg17170504	88.8889	87.2273	88.2467
cg25125453	C20orf38	-0.214452	-2.35777	-1.9526	0.0640001	0.999874	-4.09429	cg25125453	14.8333	12.8455	13.42
cg08826839	FAP	0.194137	1.40871	1.95251	0.0640119	0.999874	-4.09436	cg08826839	69.2444	71.9636	72.3333
cg17461214	CHML	0.21579	1.29481	1.95184	0.0640966	0.999874	-4.09485	cg17461214	68.6889	71.5364	68.5
cg20346096	C18orf22	0.232938	-2.97835	1.95183	0.0640973	0.999874	-4.09485	cg20346096	7.73333	9.50909	8.19333
cg23414387	CYP4B1	-0.360364	1.80746	-1.95176	0.0641067	0.999874	-4.09491	cg23414387	79.7111	75.0273	74.76
cg16142218	CHMP7	0.551477	-1.96855	1.95063	0.0642479	0.999874	-4.09573	cg16142218	16.3	24.2	19.6667
cg16924616	DLX5	0.284842	-3.65171	1.95049	0.0642663	0.999874	-4.09583	cg16924616	5.36667	6.7	5.84667
cg03184964	SMARCC2	0.233955	-1.29119	1.95041	0.0642768	0.999874	-4.0959	cg03184964	26.6778	29.9091	27.8067
cg00657095	PPARD	-0.163176	-2.91547	-1.9503	0.0642901	0.999874	-4.09597	cg00657095	10.8333	9.59091	9.70667
cg01381846	HOXA9	0.261684	-2.03048	1.95023	0.0642994	0.999874	-4.09603	cg01381846	17.2778	20.3636	18.98
cg04691961	C3orf57	-0.213318	1.81121	-1.94958	0.0643813	0.999874	-4.0965	cg04691961	78.0667	75.3818	75.1267
cg05396987	FLJ30834	-0.210494	-4.4182	-1.9494	0.0644041	0.999874	-4.09663	cg05396987	4.18889	3.55455	3.92667
cg16785344	PXN	-0.242487	-3.21931	-1.94925	0.0644232	0.999874	-4.09674	cg16785344	9.83333	8.23636	8.80667
cg16220802	MAP2K1IP1	-0.177264	-4.94878	-1.94919	0.0644299	0.999874	-4.09678	cg16220802	2.51111	2.19091	2.34667
cg07678643	LOC113444	0.210218	-4.04367	1.94892	0.0644642	0.999874	-4.09698	cg07678643	4.48889	5.28182	4.44667
cg08504049	ZNF264	0.152521	-3.81854	1.94885	0.0644739	0.999874	-4.09703	cg08504049	5.55556	6.18182	5.76667
cg14167596	MSX1	0.189937	-3.59947	1.94825	0.0645493	0.999874	-4.09747	cg14167596	5.4	6.17273	5.74
cg05755837	PMPCB	-0.203727	-3.58899	-1.94811	0.0645666	0.999874	-4.09757	cg05755837	7.34444	6.25455	6.64
cg03848555	C9orf40	-0.38207	-5.44876	-1.94787	0.0645976	0.999874	-4.09775	cg03848555	2.35556	1.5	1.63333
cg08798523	MTMR6	0.162912	-4.93798	1.94786	0.0645982	0.999874	-4.09775	cg08798523	2.37778	2.76364	2.58667
cg20354892	MGC33648	0.186567	-4.94614	1.94748	0.0646471	0.999874	-4.09803	cg20354892	2.4	3	3.37333
cg06243393	TXNDC2	0.138742	3.40956	1.94652	0.0647687	0.999874	-4.09873	cg06243393	90.9444	91.5818	90.8
cg04983977	GPR25	0.231212	1.21312	1.94624	0.0648041	0.999874	-4.09894	cg04983977	67.9444	71.0909	68.02
cg20647137	AKR1D1	-0.182917	2.67346	-1.94524	0.0649311	0.999874	-4.09966	cg20647137	87.0111	85.4273	85.4267
cg15946545	MRPS31	-0.191068	-3.84855	-1.94519	0.0649375	0.999874	-4.0997	cg15946545	5.66667	4.8	5.59333
cg02091100	GUCA1A	-0.362963	0.427863	-1.94515	0.0649433	0.999874	-4.09973	cg02091100	60.0333	53.8455	57.3733
cg13334990	ENO2	0.309605	-1.02935	1.945	0.0649621	0.999874	-4.09984	cg13334990	29.7556	34.5	31.5133
cg04311964	LYPD2	0.263108	1.89434	1.94493	0.0649714	0.999874	-4.09989	cg04311964	77.1667	79.8091	79.3667
cg25775449	LTB4R	0.28212	0.919193	1.94443	0.0650341	0.999874	-4.10025	cg25775449	61.6333	66.1182	63.36
cg03630344	VAMP3	-0.200891	-4.2532	-1.94435	0.0650446	0.999874	-4.10031	cg03630344	4.04444	3.49091	3.72
cg14736911	MYOZ2	-0.243254	0.737754	-1.9443	0.0650506	0.999874	-4.10035	cg14736911	61.8222	57.6636	59.3133
cg22619018	CSMD1	0.764689	-4.04082	1.94397	0.0650928	0.999874	-4.10059	cg22619018	3.35556	8.99091	3.80667
cg07864632	TRIP12	0.210901	-4.389	1.94374	0.0651229	0.999874	-4.10076	cg07864632	3.35556	4	3.62667
cg11393848	C1QC	-0.170122	-0.118331	-1.94369	0.0651283	0.999874	-4.10079	cg11393848	49.6889	46.6	48.2333
cg12975220	MEIS1	-0.168651	-5.25076	-1.94366	0.0651325	0.999874	-4.10082	cg12975220	2.16667	1.88182	2.3
cg05786809	CKB	0.234476	-4.34196	1.94304	0.065212	0.999874	-4.10127	cg05786809	3.54444	4.30909	3.84667
cg21279955	SLC27A3	-0.314471	-1.62531	-1.94258	0.0652709	0.999874	-4.1016	cg21279955	26.5778	22.8727	24.36
cg13704271	CCDC28B	0.158389	-3.91923	1.94246	0.0652865	0.999874	-4.10169	cg13704271	4.66667	5.30909	5.01333
cg23513504	TMEM1	-0.303601	-2.52164	-1.94219	0.0653208	0.999874	-4.10189	cg23513504	16.6778	13.9636	13.66
cg26475097	QRICH1	-0.153364	-4.56385	-1.94208	0.0653342	0.999874	-4.10197	cg26475097	3.24444	2.89091	3.14
cg12428604	TMEM60	-0.173608	-5.04276	-1.94184	0.0653659	0.999874	-4.10215	cg12428604	2.53333	2.18182	2.5
cg20287234	GPR55	-0.399647	-2.12008	-1.94129	0.0654362	0.999874	-4.10255	cg20287234	20.0556	16	18.18
cg18952647	BNC1	0.287317	-4.71829	1.94073	0.0655079	0.999874	-4.10295	cg18952647	2.64444	3.45455	4.14667
cg18561362	C1QTNF4	0.142554	3.11036	1.94064	0.0655192	0.999874	-4.10302	cg18561362	88.8111	89.8455	89.1267
cg08646988	GFPT1	-0.257222	-5.69564	-1.94011	0.0655871	0.999874	-4.1034	cg08646988	1.66667	1.27273	1.36
cg07020407	PDCD6	0.152628	-5.17588	1.9395	0.0656654	0.999874	-4.10385	cg07020407	1.9	2.26364	2.23333
cg22285897	LONPL	-0.178765	-3.41306	-1.93921	0.0657034	0.999874	-4.10406	cg22285897	7.17778	6.19091	6.36
cg25066857	GNLY	0.257804	0.946313	1.93892	0.0657398	0.999874	-4.10427	cg25066857	63.5	67.3273	64.4933
cg13752005	CCDC64	-0.153557	-4.91446	-1.93841	0.0658053	0.999874	-4.10464	cg13752005	2.75556	2.44545	2.68
cg06665322	GPA33	-0.350766	1.56468	-1.93829	0.0658214	0.999874	-4.10473	cg06665322	76.5444	70.6818	68.32
cg11260848	ALX4	-0.213069	-3.50052	-1.93751	0.0659225	0.999874	-4.1053	cg11260848	8.37778	7.25455	7.26667
cg23984434	GUCY1A2	0.472591	-3.74986	1.93742	0.065934	0.999874	-4.10536	cg23984434	5.25556	8.14545	5.33333
cg17525003	IKIP	-0.186263	-3.78865	-1.93706	0.0659803	0.999874	-4.10563	cg17525003	6.36667	5.48182	6.08
cg11840540	FXYD5	0.187666	-4.76111	1.93701	0.0659859	0.999874	-4.10566	cg11840540	2.46667	2.88182	2.66
cg10822116	TLN1	-0.291836	-2.41597	-1.93699	0.0659886	0.999874	-4.10567	cg10822116	13.6556	11.9909	11.46
cg01177956	SLC4A2	0.149616	-4.49543	1.93679	0.0660143	0.999874	-4.10582	cg01177956	3.11111	3.57273	3.28667
cg05243804	FECH	0.173232	-4.92819	1.93633	0.0660739	0.999874	-4.10615	cg05243804	2.22222	2.59091	2.53333
cg02564523	C7orf19	-0.343821	-1.36896	-1.93566	0.0661607	0.999874	-4.10664	cg02564523	30.3778	26.0364	30.1533
cg18630040	PLA2G7	0.56129	-4.71531	1.93565	0.0661629	0.999874	-4.10665	cg18630040	2.36667	4.37273	2.65333
cg13765621	CD1D	-0.501897	-2.73674	-1.93521	0.066219	0.999874	-4.10697	cg13765621	15.2	11.1364	12.9933
cg15853125	TIAM1	0.254581	-3.35332	1.93498	0.0662489	0.999874	-4.10714	cg15853125	6.72222	8.39091	7.82667
cg04106785	CDK5R1	0.252294	3.7358	1.93461	0.0662969	0.999874	-4.10741	cg04106785	92.1222	93.2909	92.2933
cg03293770	FLJ20487	0.19516	-3.80959	1.93379	0.0664033	0.999874	-4.108	cg03293770	4.35556	5.29091	4.7
cg20122476	PITPNA	0.218857	-2.63323	1.93329	0.0664682	0.999874	-4.10837	cg20122476	10.0444	11.9818	11.62
cg21413009	DAPK2	-0.143188	-4.31767	-1.93327	0.0664703	0.999874	-4.10838	cg21413009	4.22222	3.75455	3.86
cg18189063	SPHK2	-0.16318	-4.85653	-1.93326	0.0664724	0.999874	-4.10839	cg18189063	2.67778	2.35455	2.56667
cg25657834	NTSR2	0.464728	-2.96396	1.93312	0.06649	0.999874	-4.10849	cg25657834	9.33333	13.6545	9.62667
cg26760212	GM632	-0.317322	0.179694	-1.93283	0.0665275	0.999874	-4.1087	cg26760212	55.7111	50.2182	53.2867
cg07218880	UPF3A	0.341087	0.684169	1.9326	0.0665586	0.999874	-4.10887	cg07218880	57.5222	62.9182	61.3667
cg04794268	CYHR1	-0.299512	-0.575367	-1.93198	0.0666394	0.999874	-4.10932	cg04794268	42.8444	37.9091	39.4067
cg02990567	RGL2	-0.191858	-5.11984	-1.93178	0.0666651	0.999874	-4.10947	cg02990567	2.2	1.78182	2.08667
cg08635249	RBM28	-0.149124	-4.48113	-1.93131	0.0667265	0.999874	-4.10981	cg08635249	3.73333	3.3	3.56667
cg08254089	BPI	-0.21329	-1.26722	-1.93117	0.0667446	0.999874	-4.10991	cg08254089	30.0778	26.8818	27.8
cg09747578	LRRC41	0.284261	-4.67283	1.9308	0.0667932	0.999874	-4.11018	cg09747578	2.67778	3.48182	2.94667
cg19839691	KIAA0101	-0.333964	-4.88126	-1.9303	0.0668578	0.999874	-4.11054	cg19839691	3.52222	2.44545	2.36
cg27388462	POU5F1	0.196754	3.66199	1.93007	0.066888	0.999874	-4.11071	cg27388462	92.2222	92.8364	92.8733
cg06191203	RIF1	-0.203111	-4.7462	-1.93003	0.0668937	0.999874	-4.11074	cg06191203	2.86667	2.47273	2.71333
cg26491425	RHOV	0.171486	-3.78851	1.92908	0.0670179	0.999874	-4.11143	cg26491425	4.7	5.53636	4.9
cg26413355	UNQ9217	0.176415	-4.22177	1.92897	0.0670313	0.999874	-4.1115	cg26413355	3.5	4.01818	3.76667
cg03933322	CSAD	0.556326	-3.91751	1.92891	0.0670399	0.999874	-4.11155	cg03933322	4.72222	8.15455	4.08
cg15597540	CYB561D2	0.18864	3.62811	1.92878	0.0670561	0.999874	-4.11164	cg15597540	91.8778	92.7909	91.96
cg22429822	RAB3B	-0.220137	-5.60805	-1.9284	0.0671063	0.999874	-4.11192	cg22429822	1.83333	1.44545	1.36
cg09134726	PRTN3	-0.408331	-0.783955	-1.92775	0.0671917	0.999874	-4.11239	cg09134726	40.2667	34.0909	38.6867
cg01500421	HARSL	-0.222364	-3.58649	-1.92759	0.0672121	0.999874	-4.1125	cg01500421	6.72222	5.65455	5.8
cg17550582	SLC2A10	0.219877	-4.84049	1.92723	0.0672603	0.999874	-4.11277	cg17550582	2.52222	3	2.94667
cg24488435	SMUG1	-0.126636	-4.30037	-1.92683	0.0673125	0.999874	-4.11306	cg24488435	4.34444	3.88182	3.8
cg20251973	MGC11266	0.167217	-4.93484	1.92651	0.0673547	0.999874	-4.11329	cg20251973	2.15556	2.54545	2.29333
cg08409225	OBFC2B	0.252061	-1.14026	1.92618	0.0673983	0.999874	-4.11353	cg08409225	28.9	32.1182	30.74
cg02497175	NLK	-0.151558	-4.22628	-1.92616	0.0674011	0.999874	-4.11355	cg02497175	4.45556	3.88182	4.2
cg13668129	HNRPUL1	-0.246626	-2.56393	-1.92587	0.0674381	0.999874	-4.11375	cg13668129	15.1889	13.1818	14.66
cg18557145	CD72	0.290552	1.99045	1.92585	0.067442	0.999874	-4.11377	cg18557145	78.1	80.8364	79.9267
cg26352374	MGC10992	-0.21666	-5.31975	-1.92541	0.0674994	0.999874	-4.11409	cg26352374	1.98889	1.62727	1.83333
cg15958424	ACPP	-0.410292	-1.90121	-1.92535	0.0675071	0.999874	-4.11413	cg15958424	22.9222	18.4818	20.0333
cg09970593	OPRD1	-0.384881	1.77936	-1.92487	0.0675711	0.999874	-4.11448	cg09970593	79.0444	73.9636	75.56
cg15610233	ADAM7	-0.249158	1.97108	-1.92476	0.0675846	0.999874	-4.11456	cg15610233	80.1778	77.0636	79.96
cg21707816	ENDOGL1	-0.46281	0.910576	-1.92472	0.0675899	0.999874	-4.11459	cg21707816	68.2	60.6091	63.56
cg05457411	DDX19A	-0.159194	-4.50652	-1.92458	0.0676084	0.999874	-4.11469	cg05457411	3.51111	3.15455	3.26667
cg18342900	LOC388272	-0.148431	-1.44973	-1.92382	0.0677088	0.999874	-4.11524	cg18342900	27.9778	25.9545	25.52
cg21073927	GATA4	0.199601	-3.72324	1.92374	0.0677192	0.999874	-4.1153	cg21073927	5.95556	6.78182	6.16
cg01372605	C12orf62	0.216824	-4.27232	1.92371	0.0677234	0.999874	-4.11532	cg01372605	3.26667	3.96364	3.53333
cg23591869	FLJ45803	-0.331292	-2.91299	-1.92314	0.0677988	0.999874	-4.11573	cg23591869	13	10.6273	10.5067
cg17804302	NKD1	-0.154533	-5.15039	-1.92305	0.067811	0.999874	-4.1158	cg17804302	2.27778	2.01818	2.45333
cg12774845	ENTPD5	-0.217272	-2.61108	-1.92284	0.0678388	0.999874	-4.11595	cg12774845	14.1444	12.4455	13.9533
cg16732901	FLJ35784	-0.172788	-2.83256	-1.92276	0.0678485	0.999874	-4.11601	cg16732901	12.1778	10.8364	10.9333
cg04745698	UPF2	0.158021	-5.35457	1.92247	0.0678875	0.999874	-4.11622	cg04745698	1.7	1.94545	1.83333
cg03361068	TRIM9	0.172332	-5.22973	1.92237	0.0679002	0.999874	-4.11629	cg03361068	1.86667	2.15455	2.14
cg26648592	HEBP1	0.174489	-5.04528	1.92224	0.0679185	0.999874	-4.11639	cg26648592	2.37778	2.72727	2.66667
cg04340502	GSTA3	-0.244254	-2.79394	-1.92196	0.0679548	0.999874	-4.11659	cg04340502	12.7333	10.6818	11.02
cg23125689	CD81	-0.157047	-0.252772	-1.92138	0.068032	0.999874	-4.11701	cg23125689	47.0667	44.2	45.86
cg12971958	PDCD6IP	-0.173702	-4.49282	-1.92121	0.0680547	0.999874	-4.11713	cg12971958	3.5	3.03636	3.27333
cg13864937	FAM111B	0.17378	-4.87325	1.92093	0.0680924	0.999874	-4.11734	cg13864937	2.6	3.04545	2.94667
cg01333011	PTHLH	-0.209279	-3.27097	-1.92031	0.0681736	0.999874	-4.11778	cg01333011	9.15556	7.91818	8.26667
cg10490064	CRYBB2	-0.190209	1.70786	-1.92018	0.0681911	0.999874	-4.11788	cg10490064	77.2333	74.5455	75.72
cg15919045	NFIL3	0.144566	-5.80492	1.92002	0.068212	0.999874	-4.11799	cg15919045	1.23333	1.40909	1.3
cg25787984	DKK3	-0.342924	-1.85278	-1.91971	0.0682534	0.999874	-4.11822	cg25787984	23.9556	20.0909	22.56
cg06639544	OR7A5	-0.205417	2.17774	-1.91929	0.0683098	0.999874	-4.11852	cg06639544	82.9889	80.6455	80.3467
cg23435746	TWSG1	0.194383	-3.70546	1.91915	0.0683281	0.999874	-4.11862	cg23435746	5.66667	7.2	8.09333
cg11398517	FAM112A	0.218864	1.18487	1.91898	0.0683508	0.999874	-4.11875	cg11398517	67.6	70.5636	68.9
cg06339706	PLEKHA4	-0.214383	3.02092	-1.91879	0.0683768	0.999874	-4.11889	cg06339706	89.5556	88.1364	89.1133
cg09970396	C12orf35	-0.145253	-3.63544	-1.9185	0.0684145	0.999874	-4.11909	cg09970396	6.01111	5.47273	5.32
cg08355944	SLC37A3	-0.190873	-4.53372	-1.91813	0.0684643	0.999874	-4.11936	cg08355944	3.75556	3.21818	3.44667
cg17158059	MGC15407	0.156114	-4.59558	1.9181	0.0684682	0.999874	-4.11939	cg17158059	3.08889	3.56364	3.14
cg12137206	GPAM	-0.139124	-3.88651	-1.91792	0.0684925	0.999874	-4.11952	cg12137206	5.68889	5.12727	6.24667
cg24776019	HYPB	-0.176318	1.67523	-1.91738	0.0685638	0.999874	-4.1199	cg24776019	76.1111	73.7636	73.84
cg26829318	GLRX	-0.140817	-3.99654	-1.91723	0.0685847	0.999874	-4.12002	cg26829318	4.68889	4.14545	4.48
cg25909811	KDELR2	0.232576	-4.44952	1.91714	0.0685969	0.999874	-4.12008	cg25909811	2.85556	3.53636	2.97333
cg05449607	C6orf51	-0.296705	-3.43677	-1.91649	0.0686837	0.999874	-4.12055	cg05449607	8.42222	6.59091	7.52667
cg23920917	CPSF6	0.187516	-4.40735	1.91591	0.068761	0.999874	-4.12097	cg23920917	2.96667	3.47273	3.40667
cg09961373	WIPI2	0.151734	-5.14003	1.91534	0.0688378	0.999874	-4.12139	cg09961373	1.97778	2.25455	2.22
cg24489015	LPO	-0.59086	-1.73813	-1.91524	0.0688507	0.999874	-4.12146	cg24489015	26.3111	19.6	21.6067
cg22512531	CRTAM	0.400323	2.10972	1.91453	0.068946	0.999874	-4.12197	cg22512531	77.7444	81.9273	78.9733
cg04718414	CDC16	-0.254262	-4.28945	-1.91433	0.0689728	0.999874	-4.12211	cg04718414	4.82222	3.9	3.75333
cg13450057	POLN	-0.221838	2.96306	-1.91395	0.0690234	0.999874	-4.12239	cg13450057	89.1778	87.4182	87.1067
cg05546044	MAPK1	-0.353586	-1.36935	-1.91358	0.0690733	0.999874	-4.12265	cg05546044	30.2667	25.5364	30.2333
cg19188060	PSMD2	-0.248443	-2.7481	-1.91335	0.0691048	0.999874	-4.12282	cg19188060	13.8222	12.0727	12.3467
cg12966875	SLPI	-0.374061	-3.5965	-1.91321	0.0691234	0.999874	-4.12292	cg12966875	8.04444	6.02727	7.18667
cg26222045	UNQ5810	-0.207279	1.08558	-1.9132	0.0691243	0.999874	-4.12293	cg26222045	69.6111	66.3182	67.9467
cg15569512	C14orf153	-0.170323	-5.14071	-1.91288	0.0691673	0.999874	-4.12316	cg15569512	2.21111	1.92727	1.92667
cg16306115	DCDC2	0.234868	-3.86934	1.91284	0.069173	0.999874	-4.12319	cg16306115	5.05556	6.03636	5.46
cg25375711	TRMT12	-0.401462	-4.46462	-1.91223	0.0692551	0.999874	-4.12363	cg25375711	4.61111	3.14545	2.74667
cg02217159	KHDRBS2	0.327099	-3.9136	1.91183	0.0693091	0.999874	-4.12392	cg02217159	5.03333	6.37273	6.45333
cg11221132	CYP2D7P1	0.147571	1.6045	1.91183	0.0693095	0.999874	-4.12392	cg11221132	74.2889	75.9727	75.4267
cg15977278	NT5DC3	0.356184	-4.82622	1.91125	0.069387	0.999874	-4.12434	cg15977278	2.44444	3.67273	2.12667
cg26189983	TNFRSF1B	0.177393	-5.4246	1.91097	0.0694248	0.999874	-4.12454	cg26189983	1.52222	1.78182	1.72667
cg04785461	DCLRE1C	-0.142742	-5.31812	-1.91079	0.0694498	0.999874	-4.12467	cg04785461	2.03333	1.78182	1.91333
cg14336578	LETM2	0.194436	-4.50972	1.9107	0.0694613	0.999874	-4.12474	cg14336578	2.92222	3.34545	3.19333
cg13297249	FLJ38379	-0.326109	3.07815	-1.91062	0.0694719	0.999874	-4.12479	cg13297249	90.0444	87.9727	86.8867
cg22066521	ABCB5	-0.226693	1.20617	-1.91044	0.0694973	0.999874	-4.12493	cg22066521	69.3889	65.5273	65.98
cg16240480	EDARADD	-0.256022	-3.70417	-1.91025	0.0695229	0.999874	-4.12506	cg16240480	6.36667	5.24545	6.14
cg22980079	C4orf8	0.206375	3.1465	1.90971	0.0695958	0.999874	-4.12545	cg22980079	88.6667	90.2455	88.9067
cg10962407	ALS2CR15	0.150574	-5.44363	1.909	0.0696917	0.999874	-4.12597	cg10962407	1.68889	1.9	1.87333
cg15726245	GPR12	-0.193795	2.38733	-1.90876	0.0697246	0.999874	-4.12614	cg15726245	84.4444	82.2636	83.04
cg24276491	C14orf11	0.209762	1.33677	1.90868	0.0697344	0.999874	-4.12619	cg24276491	69.9667	72.6727	72.3733
cg22845362	ANAPC4	0.189799	-5.27199	1.90807	0.0698176	0.999874	-4.12664	cg22845362	1.75556	2.03636	1.79333
cg27070899	GGT2	0.266726	2.61729	1.90786	0.0698463	0.999874	-4.12679	cg27070899	84.6667	86.5818	85.4667
cg15430659	CNNM1	0.243227	2.37958	1.9076	0.0698809	0.999874	-4.12697	cg15430659	82.3	84.6818	83.3
cg23839680	CCT6A	-0.217962	-1.1149	-1.9076	0.0698817	0.999874	-4.12698	cg23839680	29.9222	26.6364	26.12
cg14400118	MMP2	0.283954	-3.5841	1.90756	0.0698868	0.999874	-4.127	cg14400118	6.18889	7.89091	6.82
cg24949488	DNTT	0.396544	1.10738	1.90754	0.0698898	0.999874	-4.12702	cg24949488	64.8222	70.1455	67.9333
cg14452140	SEC14L2	-0.201461	-4.47348	-1.90671	0.0700031	0.999874	-4.12762	cg14452140	3.9	3.36364	3.54
cg19306866	KRTAP6-2	-0.200972	2.9197	-1.90653	0.0700271	0.999874	-4.12775	cg19306866	88.6889	87.2545	87.6267
cg18349258	SMEK2	0.161563	-3.79616	1.90555	0.07016	0.999874	-4.12845	cg18349258	4.75556	5.66364	5.48
cg14322224	DDAH1	-0.28783	-0.943622	-1.90508	0.0702251	0.999874	-4.1288	cg14322224	36.3333	31.9636	35.28
cg11119596	CD96	0.17617	-4.04304	1.90506	0.070227	0.999874	-4.12881	cg11119596	3.88889	4.66364	4.38667
cg27383956	FLJ13265	0.32579	1.32217	1.90503	0.0702307	0.999874	-4.12883	cg27383956	68.8222	72.7636	69.9533
cg20011134	DDO	-0.200597	2.02775	-1.90502	0.0702326	0.999874	-4.12884	cg20011134	81.1	78.7	78.8267
cg21341807	RABL4	0.190696	-4.43045	1.90501	0.0702346	0.999874	-4.12885	cg21341807	2.91111	3.42727	3.28667
cg26970800	GIF	0.169809	4.52707	1.90365	0.0704191	0.999874	-4.12982	cg26970800	95.5444	95.9636	95.8067
cg12645220	PAK7	0.367346	-3.63572	1.90316	0.070487	0.999874	-4.13018	cg12645220	6.35556	8.16364	6.35333
cg15765532	C11orf30	0.183172	-4.53503	1.90295	0.0705162	0.999874	-4.13033	cg15765532	2.86667	3.42727	3.4
cg14436426	OPRL1	-0.306692	1.36047	-1.90277	0.0705406	0.999874	-4.13046	cg14436426	73.7222	69.2273	71.2333
cg17784922	KEL	-0.181142	2.72886	-1.90263	0.0705592	0.999874	-4.13056	cg17784922	87.5	85.9909	87.28
cg23043119	STARD4	0.165422	-4.74508	1.90222	0.0706151	0.999874	-4.13085	cg23043119	2.73333	3.13636	2.7
cg16069236	MRPL39	-0.15887	-4.24553	-1.90174	0.0706817	0.999874	-4.1312	cg16069236	4.17778	3.7	3.77333
cg09173897	KIAA1622	0.309225	-0.751388	1.90144	0.0707223	0.999874	-4.13142	cg09173897	30.2111	35.5455	32.38
cg21917349	APBA2	0.334938	1.07092	1.90122	0.0707531	0.999874	-4.13158	cg21917349	64.4111	69.3273	66.8667
cg20789691	RLN1	-0.197108	2.26834	-1.90079	0.0708122	0.999874	-4.13189	cg20789691	83.3667	81.4636	80.4267
cg14176836	ITGAL	-0.159698	-3.89876	-1.90075	0.0708171	0.999874	-4.13191	cg14176836	5.51111	4.85455	4.98667
cg04453065	CYR61	0.428187	-4.44883	1.9005	0.0708521	0.999874	-4.1321	cg04453065	2.92222	4.57273	3.33333
cg22807823	C9orf76	-0.224303	-3.37494	-1.9	0.0709204	0.999874	-4.13246	cg22807823	6.94444	6.19091	7.24667
cg23366752	DNAJA4	0.207172	5.21647	1.89996	0.0709254	0.999874	-4.13248	cg23366752	97.0778	97.4727	97.0133
cg10106388	CD244	-0.218078	-3.37816	-1.89988	0.0709364	0.999874	-4.13254	cg10106388	7.78889	6.65455	6.88
cg26205131	SLC6A3	0.219804	-4.43083	1.89978	0.0709505	0.999874	-4.13261	cg26205131	3.47778	4.04545	3.59333
cg10203523	MRFAP1L1	-0.189175	-4.79082	-1.89956	0.070981	0.999874	-4.13277	cg10203523	3.1	2.75455	2.96667
cg04721098	CACNG3	-0.207005	1.98005	-1.89955	0.0709824	0.999874	-4.13278	cg04721098	81.1222	78.2	77.1733
cg22084336	UBP1	-0.160337	-4.14886	-1.89929	0.0710178	0.999874	-4.13296	cg22084336	4.37778	3.91818	4.2
cg13307384	PRPF40B	0.303525	1.50823	1.89908	0.0710475	0.999874	-4.13312	cg13307384	71.6556	75.3455	72.1333
cg23910835	SFRP2	0.158857	-4.25972	1.8986	0.0711129	0.999874	-4.13346	cg23910835	3.64444	4.1	3.8
cg00563932	PTGDS	-0.259749	-0.0415232	-1.89854	0.0711215	0.999874	-4.13351	cg00563932	51.7556	47.1636	49.98
cg22705225	PDZK3	-0.242038	-1.58756	-1.89825	0.0711612	0.999874	-4.13371	cg22705225	26.2556	23.3818	24.6533
cg22197787	KCNH1	0.219319	-4.49587	1.89798	0.0711985	0.999874	-4.13391	cg22197787	2.97778	3.64545	3.21333
cg07466531	SRP14	0.1688	-4.74854	1.89783	0.0712192	0.999874	-4.13402	cg07466531	2.6	2.95455	2.84667
cg20535085	SLAMF1	0.275313	0.629096	1.89767	0.0712416	0.999874	-4.13413	cg20535085	57.1333	61.7182	60.1467
cg21145624	MEIS3	-0.182402	-4.1206	-1.89709	0.0713214	0.999874	-4.13455	cg21145624	5.11111	4.55455	5.5
cg15307169	FLJ33718	0.216875	-4.3557	1.89684	0.0713557	0.999874	-4.13473	cg15307169	3.42222	4.1	3.67333
cg03283569	RABEPK	-0.17335	-3.55442	-1.89657	0.0713939	0.999874	-4.13492	cg03283569	7.42222	6.7	7.56667
cg00930873	ALDH1A2	0.322633	-3.06645	1.89626	0.0714372	0.999874	-4.13515	cg00930873	9.32222	11.4273	9.70667
cg00929606	ZNF3	-0.130455	-1.29428	-1.89615	0.0714513	0.999874	-4.13522	cg00929606	29.3444	27.4727	28.78
cg23178308	C21orf124	0.233271	-4.5567	1.89612	0.0714557	0.999874	-4.13525	cg23178308	3.17778	3.88182	3.52667
cg07693270	RPL39L	0.254037	0.246781	1.89612	0.071456	0.999874	-4.13525	cg07693270	51.9	55.9182	54.5267
cg08478189	KLF7	0.223659	-4.38062	1.8957	0.0715134	0.999874	-4.13555	cg08478189	3.68889	4.39091	4.34
cg22470827	CHMP2B	-0.14097	-5.24369	-1.89557	0.0715324	0.999874	-4.13564	cg22470827	2.27778	1.99091	2.18
cg21906716	TP73	0.167124	3.7932	1.89537	0.0715594	0.999874	-4.13578	cg21906716	92.7778	93.4545	92.4
cg04137128	SIN3A	-0.146014	-4.3348	-1.89418	0.071725	0.999874	-4.13664	cg04137128	3.81111	3.42727	3.58667
cg00902195	SYT10	0.5558	-3.99101	1.89368	0.071795	0.999874	-4.137	cg00902195	4.64444	7.84545	6.3
cg09837169	TIAM2	-0.212186	2.52629	-1.89357	0.0718102	0.999874	-4.13708	cg09837169	85.5333	83.7091	82.8267
cg04765929	TNFAIP8L1	0.186102	-4.65982	1.89294	0.0718975	0.999874	-4.13753	cg04765929	2.55556	2.99091	2.94667
cg26399201	ANKRD43	-0.261402	-4.59638	-1.89251	0.071957	0.999874	-4.13784	cg26399201	3.88889	3.06364	3.44667
cg06666486	EIF2AK1	-0.181541	-3.09308	-1.89245	0.071966	0.999874	-4.13789	cg06666486	8.21111	7.19091	6.9
cg16342780	PLXNB3	0.358704	2.70446	1.89236	0.0719784	0.999874	-4.13795	cg16342780	84.8444	87.3818	86.82
cg13455369	FAM44A	0.198009	-4.03012	1.89235	0.0719802	0.999874	-4.13796	cg13455369	3.92222	4.73636	4.55333
cg21950518	IL6ST	0.190807	-3.61973	1.89193	0.0720379	0.999874	-4.13826	cg21950518	6.24444	7.22727	7.49333
cg05607472	CSNK1A1	-0.197915	-5.07149	-1.89192	0.0720393	0.999874	-4.13827	cg05607472	2.38889	2.02727	2.15333
cg24898863	S100A8	-0.410339	-2.1322	-1.89185	0.0720499	0.999874	-4.13832	cg24898863	20.3778	16.0818	17.5067
cg02322989	LRP1B	0.254389	-3.9535	1.89183	0.0720528	0.999874	-4.13833	cg02322989	4.76667	5.88182	5.12
cg24130043	ZNF197	0.182293	-4.35979	1.89176	0.0720621	0.999874	-4.13838	cg24130043	3.61111	4.18182	3.80667
cg00974864	FCGR3B	-0.510512	-1.39328	-1.89161	0.0720826	0.999874	-4.13849	cg00974864	31.4889	25.3545	28.6
cg13594711	SRCRB4D	0.210329	3.44221	1.89157	0.0720884	0.999874	-4.13852	cg13594711	90.6889	91.9545	91.98
cg19553463	DCC	-0.131887	1.11325	-1.89155	0.0720917	0.999874	-4.13853	cg19553463	69.1889	67.2182	68.1867
cg25208892	C1orf105	0.16044	3.2572	1.89148	0.0721007	0.999874	-4.13858	cg25208892	89.9556	90.8455	89.26
cg26211698	FLJ22639	-0.206594	-4.71168	-1.89139	0.0721133	0.999874	-4.13865	cg26211698	3.23333	2.7	3.71333
cg17483510	GNB4	0.236137	-4.44191	1.89124	0.072134	0.999874	-4.13875	cg17483510	3.27778	3.99091	3.88667
cg07290435	CDH10	0.187768	-1.1243	1.8912	0.0721395	0.999874	-4.13878	cg07290435	24.1333	27.4545	25.74
cg15489294	FLJ90650	0.375333	-2.02027	1.89085	0.0721896	0.999874	-4.13904	cg15489294	17.2333	21.8636	18.82
cg00499822	CXCL12	-0.307946	-2.91231	-1.89077	0.0722006	0.999874	-4.1391	cg00499822	12.6111	10.4545	10
cg10494770	IGLL1	-0.290937	-0.786762	-1.88974	0.0723438	0.999874	-4.13983	cg10494770	39.2444	34.7091	35.78
cg12430845	NIPBL	-0.149538	-4.76372	-1.88935	0.0723992	0.999874	-4.14011	cg12430845	3.04444	2.69091	3.38
cg00750606	CDA	-0.377065	1.10738	-1.88922	0.0724164	0.999874	-4.1402	cg00750606	70.8667	65.1545	66.88
cg06544198	TMEM14C	0.185445	-4.56486	1.88917	0.0724245	0.999874	-4.14024	cg06544198	2.88889	3.50909	3.33333
cg07736705	POM121	0.150172	-4.58798	1.88886	0.0724677	0.999874	-4.14047	cg07736705	2.91111	3.24545	3.04667
cg02171545	SNRPN	0.609531	-0.36628	1.88836	0.0725382	0.999874	-4.14083	cg02171545	36.8444	47.5091	34.8933
cg20616414	WNK2	0.395866	-4.0717	1.8881	0.0725747	0.999874	-4.14101	cg20616414	4.46667	5.78182	4.22
cg16639595	SRI	0.649688	2.2852	1.88785	0.0726094	0.999874	-4.14119	cg16639595	75.9	84.9909	80.9733
cg02656594	IL21R	-0.474277	-1.768	-1.88759	0.0726451	0.999874	-4.14137	cg02656594	25.1444	20	21.02
cg18221897	KIR2DL1	0.21671	1.88638	1.88739	0.0726742	0.999874	-4.14152	cg18221897	77.3	79.5909	78.4133
cg08579995	FLJ46230	-0.336574	2.30178	-1.88717	0.0727048	0.999874	-4.14168	cg08579995	84.5111	80.6364	81.72
cg21789545	COL9A1	-0.215406	-0.262255	-1.88697	0.0727326	0.999874	-4.14182	cg21789545	47.1333	43.2091	43.9867
cg23887102	TAAR6	-0.27157	2.11946	-1.88692	0.0727401	0.999874	-4.14186	cg23887102	81.8444	78.8273	77.7933
cg08427977	C10orf72	0.258028	-0.150796	1.88676	0.0727626	0.999874	-4.14197	cg08427977	44.2222	48.6182	45.5933
cg07810967	IL13	0.199969	2.66126	1.88648	0.0728012	0.999874	-4.14217	cg07810967	85.0333	86.8909	84.9333
cg14527802	TNFAIP3	0.140282	-4.56835	1.88636	0.0728191	0.999874	-4.14226	cg14527802	2.74444	3.03636	3.19333
cg16468910	SNX4	-0.262429	-1.59484	-1.88635	0.0728197	0.999874	-4.14226	cg16468910	26.7889	23.0455	24.4867
cg23727583	FDXR	-0.159703	-4.2742	-1.88627	0.0728317	0.999874	-4.14232	cg23727583	3.9	3.46364	3.93333
cg03818682	MUC5AC	0.215607	1.58645	1.88584	0.0728925	0.999874	-4.14263	cg03818682	73.4333	75.9545	74.5533
cg12008118	LDB3	0.186272	2.68868	1.88561	0.0729251	0.999874	-4.1428	cg12008118	85.7889	87.1	85.2933
cg17894008	NACAL	-0.186091	3.74542	-1.88482	0.073036	0.999874	-4.14336	cg17894008	93.4889	92.5182	93.1
cg24715106	AQP11	0.145215	-5.29561	1.88461	0.0730662	0.999874	-4.14352	cg24715106	1.8	2.05455	1.91333
cg11316784	NSD1	0.147322	-5.0064	1.88338	0.0732397	0.999874	-4.1444	cg11316784	2.07778	2.36364	2.2
cg07112210	MGAT5B	-0.265254	-0.858284	-1.88319	0.0732669	0.999874	-4.14453	cg07112210	37.6444	33.6545	35.3
cg25162794	ANKRD23	-0.162911	2.27842	-1.88303	0.0732884	0.999874	-4.14464	cg25162794	83.4556	81.7455	80.4667
cg18138552	PSMD8	-0.122637	-3.67614	-1.88204	0.0734293	0.999874	-4.14536	cg18138552	6.15556	5.55455	6.5
cg04619854	UBXD4	0.42169	-3.13047	1.88194	0.0734433	0.999874	-4.14543	cg04619854	6.78889	9.82727	7.47333
cg25026013	TAX1BP3	0.20453	-4.88392	1.88132	0.0735312	0.999874	-4.14587	cg25026013	2.21111	2.62727	2.67333
cg08574156	CAMK2N2	0.23135	-4.45643	1.88086	0.0735961	0.999874	-4.1462	cg08574156	2.85556	3.67273	3.38
cg09852871	WDR24	0.374452	2.75701	1.88033	0.0736724	0.999874	-4.14658	cg09852871	84.7111	87.6909	87.7533
cg20955831	LRRC16	-0.165979	-5.23257	-1.88029	0.0736784	0.999874	-4.14661	cg20955831	2.32222	2.00909	2.28
cg07559730	ZNF702	0.245132	-4.42629	1.88009	0.0737064	0.999874	-4.14675	cg07559730	3.57778	4.36364	3.98
cg07981495	CGA	-0.286171	1.98074	-1.88003	0.0737146	0.999874	-4.14679	cg07981495	80.9556	76.6455	78.9067
cg03389111	HRB2	0.190949	-3.42449	1.87946	0.0737955	0.999874	-4.1472	cg03389111	5.75556	6.99091	6.5
cg08097755	VGF	0.321629	-3.78904	1.87937	0.0738091	0.999874	-4.14727	cg08097755	5.01111	6.67273	5.13333
cg14289461	LAMA4	-0.274683	0.0308335	-1.87926	0.0738241	0.999874	-4.14734	cg14289461	52.7111	48	51.7133
cg15720535	AGPAT2	0.358571	0.0882567	1.87871	0.0739029	0.999874	-4.14774	cg15720535	47.9556	53.9182	49.3333
cg09053680	UTF1	0.892163	-4.15937	1.87863	0.0739143	0.999874	-4.1478	cg09053680	3.33333	9.72727	3.97333
cg06668073	C20orf42	0.229528	-3.64195	1.87862	0.0739158	0.999874	-4.1478	cg06668073	5.65556	6.71818	5.77333
cg25615963	EIF4G1	-0.176941	-4.36272	-1.87847	0.0739371	0.999874	-4.14791	cg25615963	4.11111	3.55455	3.68
cg02498063	CCDC60	0.43239	-0.171206	1.87846	0.0739391	0.999874	-4.14792	cg02498063	41.3444	49.1909	44.0333
cg16462075	MUC3B	-0.262277	2.68172	-1.87843	0.0739425	0.999874	-4.14794	cg16462075	87.6556	85.2818	85.6533
cg04551655	FLJ13646	-0.187341	1.24192	-1.87833	0.0739574	0.999874	-4.14801	cg04551655	70.1667	67.2091	68.9467
cg18952560	PTPNS1	0.496039	-4.2935	1.87828	0.0739638	0.999874	-4.14805	cg18952560	3.68889	5.83636	4.45333
cg06465021	SLC12A2	0.188002	-4.45756	1.87827	0.0739658	0.999874	-4.14806	cg06465021	3.43333	3.93636	3.20667
cg02874605	DEPDC4	0.140159	-4.19746	1.87809	0.0739911	0.999874	-4.14818	cg02874605	3.65556	4.13636	4.2
cg08911391	DDOST	-0.369247	-1.66889	-1.87787	0.0740222	0.999874	-4.14834	cg08911391	26.4333	22.0545	24.8933
cg01087710	LIN10	-0.146818	-4.83419	-1.87774	0.0740411	0.999874	-4.14843	cg01087710	2.97778	2.66364	3.05333
cg11631518	KCNC2	0.22782	-3.48404	1.87772	0.0740439	0.999874	-4.14845	cg11631518	7.31111	8.52727	8.7
cg22933847	MRGPRF	-0.309435	-1.6812	-1.87766	0.0740521	0.999874	-4.14849	cg22933847	26	22.2636	23.5267
cg10334385	FLJ25143	-0.220198	-3.10282	-1.87756	0.074067	0.999874	-4.14856	cg10334385	10.7444	9.41818	9.77333
cg26976437	LY6K	0.347278	0.467545	1.87751	0.0740749	0.999874	-4.1486	cg26976437	54.6222	59.9182	57.1
cg20023231	HS3ST2	0.188139	-4.03289	1.8775	0.074076	0.999874	-4.14861	cg20023231	4.3	5.07273	4.32
cg16547341	USP29	0.353557	0.550483	1.87659	0.0742062	0.999874	-4.14926	cg16547341	56.1444	61.5	58.6933
cg08859916	PTEN	0.141962	-4.13649	1.87595	0.0742981	0.999874	-4.14972	cg08859916	4.32222	4.85455	4.53333
cg09671611	GPR114	-0.17473	0.00611666	-1.87573	0.0743284	0.999874	-4.14987	cg09671611	51.6333	48.4636	49.56
cg14951292	HMOX2	0.366935	0.0513449	1.87523	0.0744004	0.999874	-4.15023	cg14951292	47.3	53.3727	49.3867
cg15896447	CHMP4A	-0.216252	2.53744	-1.87519	0.0744063	0.999874	-4.15026	cg15896447	85.9667	84.0545	83.3867
cg00814580	TRAPPC6A	0.225477	-2.99465	1.87477	0.0744672	0.999874	-4.15056	cg00814580	8.46667	10.0364	9.24
cg09331011	GNAL	0.240182	-4.59599	1.87443	0.0745162	0.999874	-4.1508	cg09331011	3.1	3.73636	3.40667
cg14043602	OR1E1	-0.259274	-2.32626	-1.8739	0.0745911	0.999874	-4.15118	cg14043602	17.6222	15.4091	15.8933
cg19850348	PYGO1	0.28015	-4.68457	1.87384	0.0746011	0.999874	-4.15123	cg19850348	2.8	3.60909	3.09333
cg13097816	GPR35	0.275687	2.38377	1.87382	0.0746036	0.999874	-4.15124	cg13097816	82.5	84.7091	83.6333
cg24649713	C1orf86	0.346609	-3.59738	1.87349	0.0746507	0.999874	-4.15147	cg24649713	4.95556	6.24545	6.22
cg00510956	KHDRBS1	-0.196072	2.22037	-1.87342	0.074661	0.999874	-4.15152	cg00510956	83.0444	80.8636	81.68
cg06191076	DIRAS3	0.157481	-0.192824	1.87265	0.0747721	0.999874	-4.15208	cg06191076	44.8556	47.2545	45.4933
cg11375102	C16orf30	-0.479114	-1.89952	-1.87227	0.0748258	0.999874	-4.15234	cg11375102	24.3333	19.2818	22.4267
cg08216792	LIG4	-0.152	-4.27432	-1.8714	0.0749515	0.999874	-4.15296	cg08216792	4.3	3.79091	3.8
cg26682500	FLJ40919	-0.217557	1.60415	-1.87109	0.0749971	0.999874	-4.15319	cg26682500	75.6333	72.3182	73.72
cg18666238	FUBP1	0.196216	-4.44375	1.87079	0.0750402	0.999874	-4.1534	cg18666238	3.15556	3.77273	3.30667
cg22234344	HIBCH	-0.175325	-4.06359	-1.87056	0.0750736	0.999874	-4.15357	cg22234344	4.46667	3.96364	4.62667
cg08097973	NUMA1	0.177044	3.43237	1.87039	0.0750983	0.999874	-4.15369	cg08097973	90.8111	91.7909	90.5533
cg06806711	MS4A1	0.277095	-0.824137	1.87032	0.0751078	0.999874	-4.15374	cg06806711	33.0667	37.4818	34.9933
cg04010530	NR4A2	0.267567	-4.9854	1.87029	0.0751119	0.999874	-4.15376	cg04010530	2.25556	2.9	2.56667
cg17518965	EDG6	-0.173511	-5.44196	-1.87	0.0751546	0.999874	-4.15397	cg17518965	1.88889	1.7	1.78667
cg24499411	TNS3	-0.450588	1.36403	-1.86979	0.0751852	0.999874	-4.15412	cg24499411	75.0333	68.0091	72.4067
cg17711541	HIST1H2AC	-0.379097	-0.689187	-1.86968	0.0752002	0.999874	-4.15419	cg17711541	41.4556	35.8182	42.0867
cg19646028	C19orf30	-0.177526	-1.28343	-1.86924	0.0752644	0.999874	-4.15451	cg19646028	30.2667	27.9455	30.22
cg00980978	WFDC2	0.214309	-4.34576	1.86892	0.0753105	0.999874	-4.15473	cg00980978	3.42222	4.1	3.24
cg09554443	CD3Z	0.27269	-1.32263	1.86828	0.0754032	0.999874	-4.15519	cg09554443	26.8111	30.4364	27.1667
cg21712678	ZC3H7B	0.175872	-5.34208	1.86754	0.0755114	0.999874	-4.15572	cg21712678	1.58889	1.85455	1.73333
cg15409266	ATG4A	-0.280319	0.713507	-1.86729	0.0755468	0.999874	-4.1559	cg15409266	61.6667	56.6727	59.5333
cg14520511	KRIT1	0.166905	-3.9808	1.86727	0.0755499	0.999874	-4.15591	cg14520511	4.14444	4.77273	4.74
cg25476145	GALT	-0.156389	-5.23616	-1.8667	0.0756333	0.999874	-4.15632	cg25476145	2.17778	1.94545	1.97333
cg05384917	GPR109B	0.151023	3.50809	1.86661	0.0756458	0.999874	-4.15638	cg05384917	91.4111	92.1273	91.6933
cg05797656	DDX42	0.207959	-4.71653	1.86638	0.07568	0.999874	-4.15655	cg05797656	2.83333	3.37273	3.01333
cg27210136	SP6	-0.189265	0.842431	-1.86613	0.0757168	0.999874	-4.15673	cg27210136	65.3	62.2455	63.3
cg09558502	OVGP1	-0.359847	-1.01395	-1.86604	0.0757293	0.999874	-4.15679	cg09558502	35.5556	30.6091	37.6667
cg02058918	GABBR2	0.173107	-3.32622	1.86552	0.0758055	0.999874	-4.15716	cg02058918	7.4	8.54545	8.73333
cg06479512	PNLDC1	0.255036	3.18795	1.86548	0.0758114	0.999874	-4.15719	cg06479512	88.8	90.6455	89.7733
cg22562335	XAGE5	0.239897	2.82409	1.86534	0.0758315	0.999874	-4.15729	cg22562335	86.2889	88.0727	86.7067
cg21096915	MGC16291	-0.342053	-2.09253	-1.86487	0.0759004	0.999874	-4.15763	cg21096915	20.8667	17.0818	17.5
cg10620457	C8B	-0.219219	1.98338	-1.86462	0.0759368	0.999874	-4.1578	cg10620457	80.2778	77.4818	79.0667
cg08368934	GPR97	-0.474955	-1.74291	-1.8644	0.0759689	0.999874	-4.15796	cg08368934	26.1556	21	23.4867
cg06840226	GPC1	0.179351	-5.29339	1.86439	0.0759696	0.999874	-4.15796	cg06840226	1.71111	1.99091	1.88667
cg11628026	ACTL7A	0.15828	4.14325	1.86373	0.0760674	0.999874	-4.15844	cg11628026	94.1667	94.7909	94.66
cg10379687	SPINLW1	-0.214439	1.29103	-1.86357	0.07609	0.999874	-4.15855	cg10379687	72.1222	68.0182	69.2267
cg22045288	C10orf91	-0.390426	-0.969659	-1.86346	0.0761066	0.999874	-4.15863	cg22045288	36.8	31.4182	34.96
cg00812502	DGCR2	0.171511	-5.26709	1.86312	0.0761557	0.999874	-4.15887	cg00812502	1.83333	2.09091	1.98667
cg10912268	SPTLC1	-0.138416	-4.50173	-1.86303	0.0761697	0.999874	-4.15894	cg10912268	3.81111	3.40909	3.91333
cg14658362	RBPMS	0.182531	-4.62035	1.86294	0.0761822	0.999874	-4.159	cg14658362	2.91111	3.33636	3.43333
cg25234611	VWA1	0.396421	-3.91174	1.86224	0.0762855	0.999874	-4.1595	cg25234611	4.9	7.27273	4.9
cg19774122	LAMA2	0.205751	-2.70494	1.86145	0.0764008	0.999874	-4.16006	cg19774122	10.5	12.1364	11.1667
cg00273068	EMILIN3	-0.260644	-3.1846	-1.8614	0.0764078	0.999874	-4.16009	cg00273068	10.2	8.73636	8.74
cg01337047	DSG1	-0.2377	0.20711	-1.86049	0.0765414	0.999874	-4.16074	cg01337047	53.7444	48.8182	50.9267
cg03132911	IQGAP2	0.170367	-5.15213	1.85989	0.0766302	0.999874	-4.16117	cg03132911	1.88889	2.08182	2.17333
cg21869055	KLK10	0.194125	-4.34625	1.85952	0.0766847	0.999874	-4.16143	cg21869055	3.31111	3.88182	3.69333
cg20225915	LRDD	-0.21342	-1.5261	-1.85825	0.0768725	0.999874	-4.16234	cg20225915	27.2	24.2818	25.8333
cg17776353	BMPR1A	0.187388	-4.79589	1.85821	0.076878	0.999874	-4.16237	cg17776353	2.58889	3.1	2.72
cg20683151	TM4SF20	-0.197243	2.66811	-1.85764	0.0769627	0.999874	-4.16278	cg20683151	86.9444	85.2727	85.1533
cg21230392	PROM1	-0.14963	2.69887	-1.85755	0.0769755	0.999874	-4.16284	cg21230392	86.8667	85.7727	85.64
cg15642035	C8ORFK32	-0.210273	2.17351	-1.85708	0.0770451	0.999874	-4.16317	cg15642035	82.5333	80.0273	80.2067
cg26660414	SLC7A8	-0.152633	-4.03295	-1.85661	0.0771139	0.999874	-4.1635	cg26660414	4.7	4.19091	4.32667
cg21870662	TSR1	-0.32483	-2.58782	-1.85658	0.0771196	0.999874	-4.16353	cg21870662	15.5667	13.0273	13.7067
cg17348429	ENPP7	0.289119	1.85344	1.85636	0.0771519	0.999874	-4.16369	cg17348429	75.7778	79.2636	76.9867
cg06220208	FLJ20444	-0.380554	2.43002	-1.85544	0.0772882	0.999874	-4.16434	cg06220208	85.5222	82.2818	82.3667
cg11166252	AHR	-0.167733	-4.93322	-1.85464	0.0774068	0.999874	-4.16491	cg11166252	2.5	2.21818	2.26667
cg11250247	TBP	-0.154094	-3.89765	-1.85461	0.0774108	0.999874	-4.16493	cg11250247	5.53333	4.93636	5.4
cg08026144	PCSK5	0.16237	-3.78269	1.85439	0.0774444	0.999874	-4.16509	cg08026144	5.27778	6.01818	5.81333
cg25313204	SLC22A3	0.291222	-0.319474	1.85431	0.0774559	0.999874	-4.16514	cg25313204	41.8333	46.5727	43.42
cg23163573	SULT1C1	0.458778	0.271361	1.854	0.0775017	0.999874	-4.16536	cg23163573	49.7889	57.4818	59.56
cg06418219	SHC1	0.450741	-3.77712	1.85388	0.0775199	0.999874	-4.16545	cg06418219	4.17778	5.66364	5.5
cg15348640	ACAA1	0.141504	-5.07914	1.85361	0.0775595	0.999874	-4.16564	cg15348640	1.98889	2.29091	2.09333
cg01958189	DEFB125	-0.520204	1.20596	-1.8536	0.0775608	0.999874	-4.16564	cg01958189	72.5667	64.5909	70.7
cg26531804	SPINT1	-0.21912	-0.382104	-1.85318	0.0776239	0.999874	-4.16594	cg26531804	45.4	41.5455	43.4267
cg25662535	ART5	0.254701	-4.22962	1.85318	0.077624	0.999874	-4.16594	cg25662535	4.13333	4.97273	4.36
cg08088390	DEFB125	-0.493946	1.2458	-1.85313	0.0776316	0.999874	-4.16598	cg08088390	73.3889	65.3636	74.2333
cg24104611	C22orf9	-0.146323	-3.67677	-1.85304	0.077645	0.999874	-4.16604	cg24104611	6.04444	5.37273	6.13333
cg21652958	THBS2	-0.168823	-2.97625	-1.85295	0.077658	0.999874	-4.16611	cg21652958	10.0667	8.81818	9.05333
cg23740844	ATP5L	0.139221	-4.37058	1.85228	0.0777583	0.999874	-4.16658	cg23740844	3.5	3.9	3.97333
cg14758413	DHX30	-0.171896	-4.43892	-1.85227	0.07776	0.999874	-4.16659	cg14758413	4.08889	3.48182	3.56
cg15703357	LINCR	0.193372	1.62504	1.85222	0.0777671	0.999874	-4.16663	cg15703357	72.8	75.6909	73.4267
cg07657236	KCNH8	-0.158598	-3.42637	-1.85214	0.0777783	0.999874	-4.16668	cg07657236	8.45556	7.62727	8.15333
cg24427660	PNPLA2	-0.292895	-0.521455	-1.85192	0.0778116	0.999874	-4.16684	cg24427660	43.5	38.7273	42.4867
cg01511567	SSRP1	-0.375982	-2.70024	-1.85187	0.0778196	0.999874	-4.16688	cg01511567	14.6778	11.8182	14.2133
cg05486551	FLJ25067	0.206242	-1.66055	1.85153	0.0778698	0.999874	-4.16711	cg05486551	17.4556	20.4091	22.1267
cg19875047	ANKRD42	0.176161	-4.44817	1.85121	0.077917	0.999874	-4.16734	cg19875047	3.03333	3.67273	3.35333
cg04705866	GZMK	0.192458	1.7653	1.85077	0.0779838	0.999874	-4.16766	cg04705866	74.5556	77.2091	74.6733
cg22110261	PGAP1	-0.162597	-4.34959	-1.85047	0.0780284	0.999874	-4.16787	cg22110261	3.88889	3.47273	3.52667
cg00682653	VTI1B	0.185088	-4.85053	1.85012	0.0780805	0.999874	-4.16812	cg00682653	2.42222	2.83636	2.61333
cg22646710	SYT6	-0.150123	-4.50174	-1.85008	0.0780861	0.999874	-4.16814	cg22646710	3.92222	3.45455	3.62667
cg00609097	TESK2	-0.184862	-4.91706	-1.85007	0.0780881	0.999874	-4.16815	cg00609097	2.63333	2.16364	2.5
cg07607921	ZZEF1	-0.338697	-3.99974	-1.8499	0.0781136	0.999874	-4.16827	cg07607921	6.55556	4.96364	6.36667
cg26586164	DTNB	-0.211309	-3.87674	-1.84987	0.0781182	0.999874	-4.16829	cg26586164	6.43333	5.65455	5.68667
cg19693403	GPR156	-0.139684	3.60985	-1.84957	0.0781621	0.999874	-4.1685	cg19693403	92.8667	92.0091	91.8267
cg01776246	COIL	-0.175155	-4.21231	-1.84955	0.0781653	0.999874	-4.16852	cg01776246	4.05556	3.60909	4.28
cg25141674	C6orf155	0.66434	-2.28014	1.84942	0.0781857	0.999874	-4.16861	cg25141674	14.5333	21.3545	14.8867
cg01808090	NUBP1	-0.200612	-3.9035	-1.84941	0.0781862	0.999874	-4.16862	cg01808090	5.15556	4.49091	4.48
cg06913228	UBE2J1	0.197878	-5.33352	1.84922	0.0782158	0.999874	-4.16876	cg06913228	1.67778	1.99091	1.86
cg22772878	DIRAS1	-0.211996	-1.82596	-1.84901	0.0782467	0.999874	-4.1689	cg22772878	23.3	20.8091	21.76
cg00079056	SPINK4	0.201415	2.67041	1.84887	0.0782674	0.999874	-4.169	cg00079056	85.3889	86.8273	86.0533
cg09926892	RNPC2	-0.179243	-4.41794	-1.84841	0.0783374	0.999874	-4.16933	cg09926892	3.75556	3.27273	3.35333
cg03569637	FAM113B	-0.158889	-4.17679	-1.84823	0.078364	0.999874	-4.16946	cg03569637	4.54444	4.02727	4.14667
cg22395192	FAM46B	-0.191645	-5.07252	-1.8482	0.0783686	0.999874	-4.16948	cg22395192	2.57778	2.17273	2.14
cg14425294	GUCY2D	-0.18776	-4.19434	-1.84744	0.0784818	0.999874	-4.17001	cg14425294	5.08889	4.48182	4.75333
cg06625767	F12	-0.27914	-0.289046	-1.84727	0.0785076	0.999874	-4.17013	cg06625767	47.3444	42.6091	46.2933
cg20376899	EDN1	-0.176152	-3.24797	-1.84708	0.0785361	0.999874	-4.17027	cg20376899	7.67778	6.80909	6.67333
cg13466487	LOC134147	-0.176824	3.06299	-1.84699	0.0785493	0.999874	-4.17033	cg13466487	89.7889	88.5273	88.52
cg18691434	GPC2	0.473107	-2.96283	1.84698	0.0785519	0.999874	-4.17034	cg18691434	9.47778	13.5364	11.5533
cg01940974	MTAP	-0.186522	-5.02456	-1.84648	0.0786266	0.999874	-4.1707	cg01940974	2.63333	2.31818	2.41333
cg22064942	SEC24B	-0.202971	-4.26165	-1.84646	0.0786301	0.999874	-4.17071	cg22064942	4.93333	4.30909	4.78
cg17057965	FBXO28	-0.154471	-3.7826	-1.84644	0.0786321	0.999874	-4.17072	cg17057965	6.16667	5.69091	6.64
cg05559445	CDKN1C	-0.267665	-0.718423	-1.84636	0.078645	0.999874	-4.17078	cg05559445	39.8889	35.6364	36.5267
cg14204735	CYB561	0.218089	-4.87359	1.84551	0.0787735	0.999874	-4.17139	cg14204735	2.23333	2.78182	2.37333
cg24731756	ILK	0.195512	-4.26728	1.84545	0.0787822	0.999874	-4.17143	cg24731756	3.16667	3.9	3.59333
cg09158314	TNFSF13B	-0.199015	-3.67639	-1.84523	0.0788146	0.999874	-4.17158	cg09158314	6.41111	5.44545	5.67333
cg09617747	NOB1P	0.165041	-4.21266	1.84514	0.0788289	0.999874	-4.17165	cg09617747	3.75556	4.37273	3.74
cg08550724	C6orf182	-0.177801	2.0533	-1.84507	0.0788387	0.999874	-4.17169	cg08550724	80.4222	78.4273	77.08
cg06954481	GBX2	0.44065	-4.06813	1.84498	0.078853	0.999874	-4.17176	cg06954481	4.01111	6.06364	5.14667
cg11898695	PTCRA	0.310962	2.56883	1.84486	0.0788704	0.999874	-4.17184	cg11898695	83.4667	86.4091	85.5467
cg15768203	PPIG	0.267211	-1.78165	1.84453	0.0789216	0.999874	-4.17208	cg15768203	19.1111	22.5	21.4733
cg16771596	C9orf30	-0.178539	-4.39614	-1.84444	0.0789338	0.999874	-4.17214	cg16771596	3.96667	3.31818	3.58
cg09491779	C9orf82	0.454891	-1.77446	1.84439	0.078942	0.999874	-4.17218	cg09491779	15.0778	21.8455	16.6933
cg21126943	CEACAM6	-0.586045	-1.56777	-1.84428	0.0789579	0.999874	-4.17225	cg21126943	29.4889	23.2727	27.7067
cg14296147	CSRP2BP	0.133706	-5.45636	1.84422	0.0789676	0.999874	-4.1723	cg14296147	1.6	1.78182	1.78
cg01658815	ABLIM1	-0.306909	1.46931	-1.84405	0.0789937	0.999874	-4.17242	cg01658815	74.9111	70.4727	71.5267
cg11632617	PPCDC	-0.315844	-3.05441	-1.84404	0.0789948	0.999874	-4.17242	cg11632617	11.8333	9.93636	10.96
cg18174542	CSDC2	-0.350364	-2.42503	-1.84399	0.079002	0.999874	-4.17246	cg18174542	17.2222	13.7455	16.26
cg25829729	TEB1	-0.1524	1.91973	-1.84394	0.0790093	0.999874	-4.17249	cg25829729	79.9667	78.0364	76.9
cg09462575	PI3	-0.145392	0.247303	-1.84388	0.0790192	0.999874	-4.17254	cg09462575	53.7444	51.1455	51.9733
cg12818699	C6orf32	0.16036	2.66189	1.84379	0.079032	0.999874	-4.1726	cg12818699	85.2667	86.6455	85.7867
cg13549845	GRID2	0.208551	-2.438	1.84356	0.0790678	0.999874	-4.17277	cg13549845	11.4889	13.5091	13.8267
cg04737405	OR12D2	0.248065	1.43186	1.84278	0.079185	0.999874	-4.17331	cg04737405	69.7778	73.3182	70.04
cg14448104	MATN4	0.311295	3.43351	1.84264	0.0792072	0.999874	-4.17342	cg14448104	90.4	91.8909	90.6467
cg15582789	SLC35D2	-0.244031	-2.04218	-1.8426	0.0792135	0.999874	-4.17345	cg15582789	19.5556	17.0273	18.5333
cg09904573	RNF122	0.180794	-3.93912	1.84252	0.0792246	0.999874	-4.1735	cg09904573	4.34444	5.20909	4.33333
cg14191360	MET	-0.165233	-2.93973	-1.84221	0.0792717	0.999874	-4.17372	cg14191360	10.1667	9.11818	9.18
cg17655614	CDH1	0.169112	-0.555272	1.84203	0.0792988	0.999874	-4.17385	cg17655614	38.7889	41.6455	39.4267
cg10677787	DHRS4L2	0.345755	-4.71189	1.84201	0.0793027	0.999874	-4.17386	cg10677787	2.57778	3.72727	3.51333
cg25564800	KPNA1	-0.245047	-3.03886	-1.84158	0.0793675	0.999874	-4.17417	cg25564800	11.0889	9.33636	10.0133
cg09793796	JTV1	0.144102	2.67171	1.84131	0.0794082	0.999874	-4.17436	cg09793796	85.5667	86.7636	86.5067
cg02790471	SCML4	-0.237699	2.89366	-1.84057	0.0795207	0.999874	-4.17488	cg02790471	88.9889	86.9091	87.48
cg19566405	FLJ10260	-0.338233	-1.58698	-1.8393	0.0797139	0.999874	-4.17578	cg19566405	25.9667	21.0636	19.8067
cg19996355	PBX4	0.372773	-4.44704	1.83896	0.0797655	0.999874	-4.17602	cg19996355	3.41111	4.76364	3.88667
cg04811526	TIMM44	-0.147631	-4.23782	-1.83829	0.079868	0.999874	-4.17649	cg04811526	4.58889	4.12727	4.12
cg04520391	PRB2	-0.277545	2.13617	-1.83827	0.0798717	0.999874	-4.17651	cg04520391	82.4444	79.2182	80.7533
cg21375825	LCT	-0.16134	2.24997	-1.83823	0.0798776	0.999874	-4.17654	cg21375825	82.8778	81.2545	82.3
cg03402775	DZIP3	0.201892	-3.96985	1.83807	0.0799012	0.999874	-4.17665	cg03402775	4.08889	4.78182	4.79333
cg10840135	CYP2D6	0.201872	1.64396	1.83807	0.0799016	0.999874	-4.17665	cg10840135	74.4333	76.6364	74.8867
cg13264741	GRIN2B	0.138875	-4.61187	1.83807	0.0799026	0.999874	-4.17665	cg13264741	3.12222	3.46364	3.24667
cg09656934	TDRD5	-0.419685	-0.792447	-1.83787	0.0799323	0.999874	-4.17679	cg09656934	40.2667	33.6909	33.5867
cg04856043	HS1BP3	-0.164621	-4.00916	-1.83748	0.0799914	0.999874	-4.17706	cg04856043	5.67778	5	5.40667
cg25926679	ZNF512	-0.195574	-1.21334	-1.8371	0.0800509	0.999874	-4.17734	cg25926679	26.1556	23.4273	24.8133
cg27436184	APOC2	-0.19272	2.0214	-1.83624	0.0801817	0.999874	-4.17794	cg27436184	80.9667	78.6727	78.0667
cg13697387	LCE2A	-0.34607	-2.05844	-1.83573	0.0802601	0.999874	-4.1783	cg13697387	20.5889	17.1727	19.3267
cg22778180	C12orf47	-0.140667	-4.67525	-1.83537	0.0803156	0.999874	-4.17856	cg22778180	3.01111	2.67273	2.81333
cg11000221	DHX40	-0.220565	-3.83511	-1.83445	0.0804566	0.999874	-4.17921	cg11000221	5.44444	4.57273	4.71333
cg27372468	SLC22A4	0.116091	-5.06104	1.83381	0.0805551	0.999874	-4.17966	cg27372468	2.11111	2.28182	2.18
cg25421647	UBE2L3	0.228769	-3.66113	1.83376	0.0805627	0.999874	-4.1797	cg25421647	6.16667	7.33636	6.96
cg23239842	NCOA2	0.156768	-5.11842	1.83375	0.0805638	0.999874	-4.1797	cg23239842	2	2.29091	2.18667
cg16328273	CCNE2	0.169321	-5.07913	1.83345	0.08061	0.999874	-4.17991	cg16328273	1.95556	2.32727	2.03333
cg19569684	PACAP	0.287838	2.00487	1.83344	0.080611	0.999874	-4.17992	cg19569684	78.0444	81.1364	78.8533
cg03258472	CRB3	0.237355	-0.183208	1.83344	0.0806117	0.999874	-4.17992	cg03258472	44.2556	48.2091	44.2867
cg07770222	C8orf31	-0.412587	0.658192	-1.83342	0.0806152	0.999874	-4.17994	cg07770222	62.5333	56.2091	58.22
cg02192965	SLC3A1	-0.241412	2.27405	-1.83284	0.080704	0.999874	-4.18034	cg02192965	84	80.9091	82.6
cg04849025	YIPF2	-0.155001	-4.16998	-1.83282	0.0807069	0.999874	-4.18036	cg04849025	4.44444	3.89091	3.66667
cg26964989	LAMC3	0.482988	-3.03482	1.83279	0.080712	0.999874	-4.18038	cg26964989	8.91111	13.2818	11.32
cg10049535	SLC7A6	-0.150663	-1.87999	-1.83245	0.0807638	0.999874	-4.18062	cg10049535	17.7667	16.5818	16.6067
cg03476370	NDUFC2	0.174146	-3.95839	1.83218	0.0808053	0.999874	-4.18081	cg03476370	4.3	4.88182	4.65333
cg18626709	LEPREL1	0.159802	-4.76012	1.83218	0.0808056	0.999874	-4.18081	cg18626709	2.7	3.06364	2.76667
cg10252059	CYP20A1	0.170351	-4.61464	1.83217	0.0808075	0.999874	-4.18082	cg10252059	3	3.45455	2.96
cg21126707	MYF5	0.519128	-0.454158	1.83211	0.0808159	0.999874	-4.18086	cg21126707	37.1667	45.7455	38.54
cg01717706	SOCS1	-0.138409	-4.99422	-1.83174	0.080874	0.999874	-4.18112	cg01717706	2.64444	2.32727	2.41333
cg17977409	SH3GL2	0.642588	-3.41032	1.83115	0.080965	0.999874	-4.18154	cg17977409	6.34444	11.6545	6.48667
cg16786703	ADAM8	0.144435	-5.04586	1.83109	0.0809744	0.999874	-4.18158	cg16786703	2.12222	2.42727	2.36
cg19560758	ERRFI1	0.471647	-3.42847	1.83018	0.0811146	0.999874	-4.18222	cg19560758	7.32222	10.0364	6.58667
cg08351105	FOSL2	-0.144626	-4.4788	-1.83013	0.0811225	0.999874	-4.18226	cg08351105	3.35556	2.98182	2.90667
cg03964111	LR8	-0.394308	-1.58197	-1.83011	0.0811248	0.999874	-4.18227	cg03964111	27.2444	22.3	24.1067
cg08428707	CHMP4B	-0.231928	-4.50551	-1.82941	0.0812339	0.999874	-4.18276	cg08428707	3.68889	3.1	3.49333
cg24641352	ZFP41	0.225004	-0.842729	1.82937	0.0812397	0.999874	-4.18279	cg24641352	33.6	37.2909	33.8267
cg04443324	FAT2	-0.218334	3.11827	-1.82917	0.0812709	0.999874	-4.18293	cg04443324	90.2778	88.7	88.46
cg08301503	FLJ43752	0.518167	-3.35194	1.82914	0.0812759	0.999874	-4.18296	cg08301503	7.5	10.8727	9.17333
cg07850604	INSM2	0.190009	-4.71868	1.82902	0.0812936	0.999874	-4.18304	cg07850604	2.8	3.22727	2.8
cg08291000	PEG10	0.118323	0.0409935	1.82892	0.0813102	0.999874	-4.18311	cg08291000	49.3111	51.4	50.68
cg10645113	LOC349236	0.261975	3.75175	1.82889	0.081314	0.999874	-4.18313	cg10645113	92.2111	93.4727	92.3933
cg00000292	ATP2A1	-0.254494	2.31992	-1.82885	0.0813202	0.999874	-4.18316	cg00000292	84.6667	81.6727	80.78
cg18960218	SLC7A7	-0.198555	0.419533	-1.82883	0.0813241	0.999874	-4.18317	cg18960218	58.6889	55.0545	55.5133
cg00767581	HOXD4	-0.365106	-1.73609	-1.82865	0.0813511	0.999874	-4.1833	cg00767581	25.2111	21.2091	21.54
cg00275232	ZNF342	0.11658	-4.95186	1.82864	0.0813525	0.999874	-4.1833	cg00275232	2.01111	2.3	2.22667
cg17186163	C10orf10	-0.241647	-0.768116	-1.82841	0.0813894	0.999874	-4.18347	cg17186163	38.9333	35.2636	36.3133
cg19786920	FLJ14001	0.327975	-2.9912	1.8283	0.0814057	0.999874	-4.18355	cg19786920	9.01111	11.5727	9.61333
cg13461600	ABCF3	0.146323	-4.28989	1.8279	0.0814682	0.999874	-4.18383	cg13461600	3.75556	4.18182	4.07333
cg27285278	TRIM41	-0.173694	-3.75942	-1.82786	0.0814746	0.999874	-4.18386	cg27285278	5.37778	4.64545	5.30667
cg16290693	SPSB1	0.232113	-4.05053	1.82785	0.0814751	0.999874	-4.18386	cg16290693	4.77778	5.90909	4.18
cg11675413	RNF113B	0.192329	3.91561	1.82774	0.0814927	0.999874	-4.18394	cg11675413	93.2444	93.9909	94.1867
cg27561006	PRCP	0.199841	-3.26007	1.82754	0.0815243	0.999874	-4.18408	cg27561006	6.72222	8.04545	7.78
cg14736210	KCNB1	0.358685	3.30717	1.82733	0.0815571	0.999874	-4.18423	cg14736210	89.2889	91.3455	90.8533
cg24069559	HNRPL	0.136543	-4.47981	1.82705	0.0816003	0.999874	-4.18443	cg24069559	3.31111	3.67273	3.62
cg25447894	CSDC2	-0.445443	0.563324	-1.82682	0.0816361	0.999874	-4.18459	cg25447894	63.0667	55.4909	57.8267
cg00643392	RTBDN	-0.303875	-1.03618	-1.82634	0.0817106	0.999874	-4.18493	cg00643392	34.6	30.3182	32.0133
cg01471384	DKK2	0.23058	-4.86174	1.82628	0.0817193	0.999874	-4.18497	cg01471384	2.57778	3.10909	2.61333
cg00009407	TTC8	-0.187726	-5.27287	-1.82596	0.08177	0.999874	-4.1852	cg00009407	1.98889	1.71818	1.91333
cg15707568	ATP5J	-0.211842	-2.43501	-1.82586	0.0817853	0.999874	-4.18526	cg15707568	13.2	11.5182	12.9267
cg22580173	THBS1	-0.214414	-4.27078	-1.82584	0.0817881	0.999874	-4.18528	cg22580173	4.53333	3.77273	3.96
cg03544379	OR7C2	-0.163099	1.24836	-1.82569	0.0818113	0.999874	-4.18538	cg03544379	70.6333	68.4455	66.44
cg05341878	RIMS2	-0.133824	0.274109	-1.82546	0.0818473	0.999874	-4.18555	cg05341878	54.7222	52.2636	53.2
cg23051598	ATXN2L	0.317817	-1.8174	1.82505	0.0819113	0.999874	-4.18583	cg23051598	19.5778	23.3	22.36
cg09180926	PRC1	0.157406	-4.84276	1.82463	0.0819775	0.999874	-4.18613	cg09180926	2.38889	2.71818	2.8
cg12506971	AADAT	0.355827	-3.92383	1.82424	0.0820387	0.999874	-4.18641	cg12506971	4.64444	6.37273	4.61333
cg18602314	GFPT2	-0.156716	-5.13634	-1.8242	0.0820437	0.999874	-4.18643	cg18602314	2.33333	2.02727	2.22667
cg20425293	MRPL42	0.197437	-3.42028	1.82402	0.0820717	0.999874	-4.18656	cg20425293	6.03333	7.09091	6.9
cg20275133	MRPL20	-0.171287	-3.86678	-1.82389	0.0820927	0.999874	-4.18665	cg20275133	6.06667	5.36364	5.64667
cg13447818	FLG	-0.130882	2.03947	-1.82382	0.0821035	0.999874	-4.1867	cg13447818	80.6	79.2727	78.5267
cg18123948	GATA4	-0.20189	-3.41309	-1.82375	0.0821147	0.999874	-4.18675	cg18123948	8.8	7.83636	7.86
cg02719245	DICER1	-0.175464	-2.99275	-1.82351	0.0821514	0.999874	-4.18692	cg02719245	9.63333	8.71818	9.85333
cg22036988	SPSB4	0.182264	-4.6135	1.82328	0.0821886	0.999874	-4.18708	cg22036988	3.08889	3.56364	3.07333
cg12941931	SEMA6B	-0.266812	-2.98209	-1.82309	0.0822184	0.999874	-4.18722	cg12941931	10.1	8.54545	8.97333
cg25140501	ACIN1	0.144678	-4.87709	1.82267	0.0822835	0.999874	-4.18751	cg25140501	2.33333	2.59091	2.80667
cg12497692	ZBTB32	0.138942	4.19711	1.82238	0.082329	0.999874	-4.18771	cg12497692	94.4889	94.9545	94.9867
cg27061366	FARSLA	-0.17408	-5.18244	-1.82156	0.0824575	0.999874	-4.18829	cg27061366	2.16667	1.9	2.04667
cg13588354	MC3R	-0.367539	-1.52379	-1.82154	0.0824603	0.999874	-4.1883	cg13588354	27.6	22.9364	21.3133
cg26822175	CRYBA4	0.60105	2.12508	1.82144	0.0824763	0.999874	-4.18837	cg26822175	74.8667	83.7636	80.9867
cg15350194	FAM70B	0.2145	-4.80271	1.82135	0.0824902	0.999874	-4.18844	cg15350194	2.73333	3.30909	3.07333
cg25683012	BAZ2A	0.169206	-5.35362	1.82089	0.0825621	0.999874	-4.18876	cg25683012	1.76667	2.02727	1.96
cg25824226	EBAG9	-0.177857	-4.47055	-1.82087	0.0825653	0.999874	-4.18877	cg25824226	3.75556	3.28182	3.52
cg03897136	HOOK1	0.130697	-5.10988	1.82058	0.0826122	0.999874	-4.18898	cg03897136	2.13333	2.33636	2.06667
cg20018806	TCN1	-0.21631	0.583893	-1.8204	0.0826391	0.999874	-4.1891	cg20018806	60.6333	56.7818	58.3333
cg23610820	PSG9	0.176279	1.57385	1.82035	0.0826481	0.999874	-4.18914	cg23610820	73.5556	75.7182	74.62
cg27472032	VPS39	0.134156	-4.96495	1.82011	0.0826858	0.999874	-4.18931	cg27472032	2.31111	2.55455	2.43333
cg20657421	CCL4	0.421868	1.72166	1.81983	0.082729	0.999874	-4.18951	cg20657421	72.0778	77.7909	75.26
cg25485913	NTF5	-0.213306	-0.967371	-1.81982	0.0827315	0.999874	-4.18952	cg25485913	35.7	32.2545	33.6667
cg12508624	THY1	0.21061	-4.30074	1.81971	0.082749	0.999874	-4.18959	cg12508624	4.1	4.84545	4.25333
cg06317209	AVIL	-0.366053	-1.2915	-1.81896	0.082866	0.999874	-4.19012	cg06317209	29.3444	24.5364	25.5067
cg13614083	KCNAB2	-0.223509	1.87644	-1.81866	0.0829145	0.999874	-4.19033	cg13614083	79.1778	76.5455	75.6133
cg15195412	CX3CL1	-0.312569	-0.0765373	-1.81828	0.0829732	0.999874	-4.19059	cg15195412	51.5111	46.0909	50.5
cg20286200	EYA4	0.337242	-3.46756	1.81823	0.0829814	0.999874	-4.19063	cg20286200	6.94444	9.12727	8
cg26380756	JOSD1	0.166451	-5.99685	1.81822	0.0829838	0.999874	-4.19064	cg26380756	1.02222	1.23636	1.22
cg22380033	GRB14	0.40505	-4.15286	1.81783	0.083045	0.999874	-4.19091	cg22380033	3.7	5.56364	4.00667
cg12125117	GPR97	-0.48739	-1.69649	-1.81752	0.0830938	0.999874	-4.19113	cg12125117	27.0667	21.7545	23.9133
cg05637892	SCFD1	-0.151617	-4.16273	-1.81739	0.0831148	0.999874	-4.19122	cg05637892	4.82222	4.22727	4.26
cg04525496	CSPG2	0.168243	-4.68268	1.81735	0.0831211	0.999874	-4.19125	cg04525496	2.95556	3.32727	3.25333
[truncated: 25,581 more rows]

## Sheet: Table S5 S vs K
Table 5: List of the genes showing in symptomatic HD mutation carriers compared to controls.
	ID	logFC	AveExpr	t	P.Value	adj.P.Val	B
cg15492003	SEC61B	-0.301898	-4.69705	-5.0743	2.34241e-05	0.645991	-0.558431
cg27016609	STON1	-0.290355	0.359394	-4.43946	0.000131263	0.681089	-1.25384
cg04794887	LETM1	0.480994	-4.32516	4.40338	0.000144714	0.681089	-1.29447
cg11595749	ATP5E	0.329636	-4.9084	4.39752	0.000147025	0.681089	-1.30109
cg06675341	PRMT3	-0.306239	-4.48324	-4.39129	0.000149521	0.681089	-1.30812
cg00109274	DGKH	0.486347	-5.37076	4.35847	0.000163388	0.681089	-1.34522
cg16290693	SPSB1	0.462503	-4.21291	4.32425	0.000179197	0.681089	-1.38397
cg20588045	PCDH15	-0.405165	-1.39893	-4.23661	0.000226939	0.681089	-1.48361
cg14204791	PKNOX1	0.723822	-4.25055	4.16133	0.000277854	0.681089	-1.5696
cg13959523	CHST8	0.394908	-3.84732	4.13901	0.000295009	0.681089	-1.59515
cg16778809	ADAM23	0.360406	-4.39902	4.09652	0.000330604	0.681089	-1.64388
cg26376809	USP13	0.680321	-5.69676	4.09154	0.000335044	0.681089	-1.6496
cg17940740	FLJ35801	0.54734	-0.267587	4.07476	0.00035044	0.681089	-1.66887
cg19046959	COL8A2	-0.41191	-3.81587	-4.0643	0.000360386	0.681089	-1.68089
cg06140118	DUS2L	0.499895	-5.56689	4.054	0.000370452	0.681089	-1.69273
cg24800887	FANCA	0.349188	2.5607	3.99184	0.000437362	0.718473	-1.7643
cg12683641	KLK14	0.712417	3.25875	3.96903	0.000464785	0.718473	-1.7906
cg19722847	IPO8	-0.504227	-2.68297	-3.96388	0.000471214	0.718473	-1.79655
cg04711050	SLC1A1	0.26842	-5.58931	3.93081	0.00051458	0.718473	-1.83472
cg15810744	CORO1B	-0.268388	-4.53887	-3.89277	0.000569315	0.718473	-1.87868
cg16003500	ADNP	-0.345702	-3.67953	-3.89147	0.000571295	0.718473	-1.88019
cg05316065	MLZE	-0.463227	0.291376	-3.89024	0.000573153	0.718473	-1.8816
cg08468689	LGP1	-0.535147	-2.41037	-3.85837	0.000623726	0.747874	-1.91848
cg20022541	C14orf152	-2.02493	1.51068	-3.84007	0.000654711	0.750374	-1.93966
cg08914623	ALX4	0.190491	-5.71942	3.77437	0.000778866	0.750374	-2.01576
cg20881054	VASH1	0.292948	-5.0718	3.76858	0.000790854	0.750374	-2.02247
cg09238598	ANKH	0.523673	-4.47857	3.76837	0.000791292	0.750374	-2.02271
cg14009312	STK11	0.259201	2.64763	3.74961	0.00083141	0.750374	-2.04446
cg18766912	UBE3A	0.730993	-2.79271	3.7447	0.000842241	0.750374	-2.05016
cg01919208	LAMB2	-0.543854	-0.520958	-3.74225	0.000847684	0.750374	-2.053
cg03283694	SIGLEC11	0.511335	0.339549	3.73361	0.000867192	0.750374	-2.06302
cg11126134	FLJ14834	0.950527	-2.44197	3.71273	0.000916149	0.750374	-2.08723
cg15977278	NT5DC3	0.595806	-5.00967	3.71232	0.000917146	0.750374	-2.08771
cg04542415	ZFP64	-0.288047	-5.04	-3.70903	0.000925112	0.750374	-2.09153
cg06429195	DAZL	0.549161	3.13378	3.68343	0.00098943	0.766204	-2.12122
cg15408407	RPS15	0.609914	-5.32777	3.67931	0.00100019	0.766204	-2.126
cg03085377	RB1	0.332111	-0.246267	3.66677	0.00103361	0.767745	-2.14055
cg16334795	BACE2	-0.456808	-0.887309	-3.65792	0.00105788	0.767745	-2.15082
cg04044561	POP7	0.251279	-5.42537	3.61044	0.00119774	0.819856	-2.2059
cg24573501	F2RL1	-0.296398	-2.6784	-3.6023	0.00122348	0.819856	-2.21535
cg24924779	KCNG1	0.497094	-3.64793	3.59887	0.00123446	0.819856	-2.21932
cg21303386	RGS7	1.02636	-3.16399	3.59451	0.0012486	0.819856	-2.22439
cg17009433	GLDC	0.375237	-4.08741	3.56561	0.00134624	0.821359	-2.25791
cg12082129	PCSK7	-0.520168	-3.10575	-3.55574	0.00138126	0.821359	-2.26936
cg11442717	PHF10	0.324681	-4.83941	3.5527	0.00139222	0.821359	-2.27288
cg15264808	C16orf61	0.260846	-3.31876	3.52756	0.00148618	0.821359	-2.30203
cg26211698	FLJ22639	-0.333808	-4.61207	-3.52384	0.00150062	0.821359	-2.30635
cg00338702	CHFR	0.327034	-3.01318	3.51478	0.0015363	0.821359	-2.31685
cg22050705	ZNF197	0.316548	-4.38347	3.48525	0.00165843	0.821359	-2.35108
cg21892708	PDIA6	0.258877	2.08039	3.48374	0.0016649	0.821359	-2.35282
cg14163776	CENTB2	-0.26273	-2.70953	-3.48131	0.0016754	0.821359	-2.35564
cg01795122	EMP3	0.340453	-5.47705	3.47677	0.00169521	0.821359	-2.3609
cg07965823	THSD3	0.499543	-3.55242	3.47237	0.00171457	0.821359	-2.36599
cg13493559	PLCB3	0.245509	-4.74014	3.47037	0.00172347	0.821359	-2.36832
cg25179963	NT5DC1	0.609002	-5.48923	3.47026	0.00172397	0.821359	-2.36844
cg23706422	PAPSS2	-0.220671	-4.34531	-3.46027	0.00176902	0.821359	-2.38001
cg25314216	NARS	-0.260836	3.81142	-3.44807	0.00182563	0.821359	-2.39415
cg10313093	TPARL	-0.269084	-5.17424	-3.4479	0.00182641	0.821359	-2.39434
cg15301700	SCRT1	0.316846	-4.03875	3.44205	0.00185419	0.821359	-2.40111
cg17607973	BCDIN3	1.22634	-4.31057	3.43913	0.00186817	0.821359	-2.40449
cg03440846	ACSS2	-0.308685	1.77622	-3.43539	0.00188628	0.821359	-2.40882
cg08096946	DIRC2	0.380289	-4.9224	3.42683	0.00192832	0.821359	-2.41872
cg06493994	SCGN	0.367821	-3.66544	3.4135	0.00199566	0.821359	-2.43416
cg27089714	KIAA0196	-0.242705	1.92817	-3.39977	0.00206734	0.821359	-2.45003
cg16454349	FLJ25410	0.238328	1.67029	3.39935	0.00206955	0.821359	-2.45051
cg25234611	VWA1	0.640907	-4.1031	3.39595	0.0020877	0.821359	-2.45445
cg09809672	EDARADD	-0.546204	-0.433504	-3.39196	0.00210924	0.821359	-2.45907
cg14611174	SIX6	0.299772	-4.10777	3.39011	0.00211927	0.821359	-2.46121
cg24776407	MYEOV	0.275715	2.20181	3.38586	0.00214253	0.821359	-2.46612
cg25124223	NUP43	-0.316135	-5.07703	-3.38147	0.00216675	0.821359	-2.47119
cg16725865	BTBD8	-0.2885	-4.41811	-3.37927	0.00217906	0.821359	-2.47374
cg01479232	C20orf54	-0.538344	0.921717	-3.37906	0.00218019	0.821359	-2.47397
cg24399405	C16orf35	0.31535	3.16216	3.37507	0.00220263	0.821359	-2.47859
cg24835159	RNF43	0.23147	2.4776	3.37484	0.00220395	0.821359	-2.47886
cg04640913	CDH22	-0.309455	-0.666997	-3.35277	0.00233211	0.848216	-2.50435
cg18996334	C19orf15	0.231762	-4.93057	3.33946	0.00241285	0.848216	-2.51972
cg10301990	UBXD6	-0.224361	-4.06522	-3.33763	0.00242415	0.848216	-2.52183
cg06397837	HOXA13	-0.227018	-4.35416	-3.3346	0.00244301	0.848216	-2.52533
cg10149329	MGC33302	-0.19545	-4.47318	-3.33343	0.0024503	0.848216	-2.52667
cg26875522	ZNF307	0.271461	-4.68606	3.3318	0.00246056	0.848216	-2.52856
cg19841506	ZMYND15	0.354323	-4.52964	3.31836	0.0025464	0.853019	-2.54406
cg21132104	SPATA5L1	0.292327	-4.16681	3.31714	0.00255432	0.853019	-2.54547
cg07484450	MGC39681	0.258434	2.25622	3.31061	0.00259722	0.853019	-2.553
cg10396470	NUP107	-0.250804	-4.25933	-3.31046	0.00259822	0.853019	-2.55317
cg12685200	LGMN	0.270364	-5.442	3.30308	0.00264752	0.858981	-2.56168
cg20663831	GIMAP2	0.274386	-3.15648	3.29192	0.00272386	0.873471	-2.57454
cg19862344	RHAG	-0.246212	2.69854	-3.27171	0.00286742	0.892546	-2.59781
cg22063056	CLCC1	-0.207921	-5.14815	-3.26999	0.00287995	0.892546	-2.59979
cg24345793	USP5	0.213756	-4.0292	3.26834	0.00289203	0.892546	-2.60169
cg21459710	CDC37	-0.212659	-4.38913	-3.25521	0.00299001	0.892546	-2.6168
cg05418487	KCNQ1	0.316581	-5.06901	3.25496	0.00299193	0.892546	-2.61709
cg27190537	SUMF2	0.255992	-4.453	3.25248	0.0030108	0.892546	-2.61994
cg15873301	SYN2	0.465279	-4.13836	3.24703	0.00305267	0.892546	-2.62621
cg24532476	CHFR	0.360152	2.40827	3.23832	0.00312073	0.892546	-2.63622
cg27494383	LTK	0.239451	-4.07767	3.23724	0.00312927	0.892546	-2.63746
cg03933322	CSAD	0.740356	-4.09429	3.2339	0.00315588	0.892546	-2.6413
cg21405195	PEG10	0.333824	2.02486	3.23304	0.00316271	0.892546	-2.64228
cg08699435	NAT5	-0.174816	-4.62164	-3.23053	0.00318286	0.892546	-2.64517
cg27431247	CHKA	0.334395	-4.48003	3.22791	0.00320408	0.892546	-2.64819
cg06921282	LRRC56	-0.233318	-4.17106	-3.21414	0.00331754	0.905364	-2.664
cg08604885	TRIM4	0.382463	-4.45907	3.21139	0.00334065	0.905364	-2.66715
cg22527415	LSM16	0.233381	-3.00142	3.21045	0.00334858	0.905364	-2.66823
cg13792569	RP13-11B7.1	0.283902	0.964242	3.20157	0.00342443	0.908004	-2.67842
cg18361093	PAOX	-0.48365	-3.09476	-3.20039	0.0034346	0.908004	-2.67977
cg18074297	CLIC6	0.410224	-4.40992	3.1978	0.00345712	0.908004	-2.68274
cg03909500	RLN3R1	0.353936	-3.85003	3.19222	0.0035061	0.912182	-2.68914
cg26889990	TMEM42	0.230936	-4.27622	3.18549	0.00356607	0.91421	-2.69686
cg04576203	AUP1	-0.254027	-4.06075	-3.17892	0.00362547	0.91421	-2.70438
cg02305723	SNRPN	0.685591	0.318673	3.17867	0.00362777	0.91421	-2.70467
cg25107978	MBD6	0.470489	-4.45791	3.17321	0.00367796	0.91421	-2.71092
cg00418150	ALX4	0.277836	-1.54043	3.16956	0.00371187	0.91421	-2.71511
cg23366752	DNAJA4	0.298841	5.13729	3.16556	0.00374934	0.91421	-2.71968
cg25620220	LOC221091	0.259106	3.90883	3.16201	0.00378294	0.91421	-2.72375
cg20287640	IRF1	-0.301291	-3.6289	-3.15455	0.00385445	0.91421	-2.73228
cg17501569	MSLN	0.283895	2.99602	3.13222	0.00407641	0.91421	-2.75781
cg20270599	LEPREL1	-0.33155	-2.50636	-3.1301	0.00409811	0.91421	-2.76024
cg24046110	LYNX1	-0.204963	-4.26257	-3.12517	0.00414896	0.91421	-2.76586
cg04737405	OR12D2	0.31667	1.3608	3.11931	0.00421023	0.91421	-2.77256
cg21295602	PSMB6	0.228519	-5.56567	3.11013	0.00430792	0.91421	-2.78303
cg10773869	GMCL1	-0.215838	-5.13749	-3.10018	0.00441629	0.91421	-2.79438
cg19560758	ERRFI1	0.621174	-3.5746	3.09686	0.00445298	0.91421	-2.79816
cg15134628	MAPK12	0.293186	-4.6719	3.09673	0.00445442	0.91421	-2.79831
cg22614355	HTR6	0.201767	-4.89131	3.08346	0.0046042	0.91421	-2.81342
cg15305511	EVC2	-0.350907	-1.69305	-3.0773	0.00467537	0.91421	-2.82044
cg01603095	SLC2A13	-0.22461	0.0522038	-3.07691	0.00467991	0.91421	-2.82088
cg09044738	FAM12A	0.205586	2.38609	3.07582	0.00469262	0.91421	-2.82212
cg12265604	HAS3	-0.222754	-3.8416	-3.07362	0.00471832	0.91421	-2.82462
cg24504986	ZNF346	0.261587	-4.58239	3.07048	0.00475528	0.91421	-2.82819
cg15752043	NANOS1	0.438966	-4.96831	3.06878	0.00477549	0.91421	-2.83013
cg23824713	SERPINB5	0.498679	3.32538	3.06206	0.00485586	0.91421	-2.83777
cg14281160	C12orf31	-0.245076	-3.86459	-3.06091	0.00486978	0.91421	-2.83908
cg20692569	FZD9	0.347977	-0.60097	3.05661	0.00492201	0.91421	-2.84396
cg18320336	STEAP1	0.405368	-3.95328	3.05439	0.0049493	0.91421	-2.84649
cg02228185	ASPA	-0.391182	0.52154	-3.05275	0.0049694	0.91421	-2.84835
cg14859460	GRM6	0.380322	-3.40028	3.0467	0.00504462	0.91421	-2.85522
cg00980978	WFDC2	0.235738	-4.38532	3.04476	0.00506887	0.91421	-2.85742
cg02171545	SNRPN	0.776631	-0.540047	3.04374	0.00508174	0.91421	-2.85858
cg23640903	GFOD1	0.385063	-4.17282	3.04335	0.0050866	0.91421	-2.85902
cg13302154	MGP	-0.480513	-0.914439	-3.04216	0.00510166	0.91421	-2.86037
cg17618092	RBM14	0.210405	-5.08774	3.03385	0.00520773	0.91421	-2.8698
cg08109815	NMBR	0.532416	-1.7064	3.0338	0.00520845	0.91421	-2.86986
cg04794505	PBX3	0.21289	-4.63658	3.0299	0.00525901	0.91421	-2.87429
cg03860890	EGFR	0.605558	-3.08221	3.02445	0.00533031	0.91421	-2.88046
cg19028160	HDAC4	0.385483	-5.28816	3.02412	0.00533466	0.91421	-2.88083
cg13398291	SFRP1	0.445001	-3.80434	3.02264	0.00535421	0.91421	-2.88251
cg26385743	IMP4	0.269243	4.51224	3.02149	0.00536954	0.91421	-2.88382
cg24349555	HECA	0.694478	-5.27033	3.00991	0.00552538	0.91421	-2.89694
cg04123409	SDS	-0.482204	-1.2963	-3.00902	0.00553755	0.91421	-2.89795
cg09558502	OVGP1	-0.464179	-0.908089	-3.00709	0.00556399	0.91421	-2.90013
cg01001286	IL16	-0.333543	-2.28016	-3.00662	0.00557035	0.91421	-2.90065
cg22960501	IKBKB	-0.226823	-4.7799	-3.00351	0.00561336	0.91421	-2.90418
cg11851098	MGC26816	0.221353	2.82027	3.00261	0.00562586	0.91421	-2.9052
cg19759064	PHKG1	-0.293268	0.55207	-3.00131	0.00564394	0.91421	-2.90667
cg24077317	UBE1C	0.242195	-5.26119	3.00113	0.00564633	0.91421	-2.90687
cg10071275	MYT1	0.280725	2.08495	2.9993	0.00567187	0.91421	-2.90894
cg26265187	USP52	0.27551	3.15534	2.9971	0.00570277	0.91421	-2.91143
cg17293641	TNFRSF11B	0.302105	-5.43388	2.99532	0.00572784	0.91421	-2.91344
cg11991627	C20orf96	-0.239941	-4.17976	-2.9811	0.00593202	0.91421	-2.92951
cg04702490	GALNT2	-0.182849	-4.65068	-2.98004	0.00594753	0.91421	-2.93071
cg04905829	CYP27B1	-0.30332	-0.103331	-2.9701	0.00609461	0.91421	-2.94193
cg16336120	RAMP3	-0.225886	-3.83386	-2.9679	0.00612765	0.91421	-2.94441
cg11609154	HSPC268	-0.196974	-4.59097	-2.96626	0.00615235	0.91421	-2.94626
cg09454892	SAMD8	-0.373665	-0.0904192	-2.96292	0.00620307	0.91421	-2.95003
cg02729352	ZNF432	0.259832	-4.06737	2.96265	0.0062072	0.91421	-2.95034
cg05749161	RASA4	0.254684	-5.60588	2.96054	0.0062394	0.91421	-2.95271
cg22126032	CAV1	0.251979	-4.43399	2.95529	0.00632026	0.91421	-2.95863
cg02062650	HCFC1R1	-0.244012	-4.05762	-2.95197	0.0063719	0.91421	-2.96237
cg20716064	USP6NL	0.328175	-4.87923	2.94689	0.00645166	0.91421	-2.96808
cg14934766	CENPA	0.204027	-4.73238	2.94372	0.00650207	0.91421	-2.97166
cg11864993	PCDHB16	0.202825	-0.798455	2.94082	0.00654835	0.91421	-2.97492
cg23197881	RAB3IP	-0.198651	-4.2394	-2.93793	0.00659479	0.91421	-2.97817
cg07177755	ERCC5	0.211238	-4.8876	2.93094	0.00670857	0.91421	-2.98603
cg01835489	KRT8	0.220605	2.14676	2.93001	0.00672384	0.91421	-2.98708
cg01770400	SERPINC1	0.195239	3.0524	2.92895	0.00674124	0.91421	-2.98826
cg16267491	H2AFZ	0.295675	-3.759	2.92713	0.00677126	0.91421	-2.99031
cg17987660	C8orf37	0.374587	-3.80559	2.92671	0.00677827	0.91421	-2.99078
cg06493386	TRPA1	0.299027	-3.01368	2.92273	0.00684458	0.91421	-2.99526
cg22234962	C1orf104	0.258734	-1.47036	2.91863	0.00691334	0.91421	-2.99986
cg04972979	C20orf54	-0.357063	-1.47962	-2.91683	0.0069439	0.91421	-3.00189
cg03591238	ZNHIT2	-0.350056	-1.1799	-2.91188	0.00702819	0.91421	-3.00744
cg25943702	BRD1	0.194489	1.52079	2.91018	0.00705739	0.91421	-3.00935
cg11599505	C20orf102	0.476582	3.50792	2.90567	0.00713548	0.91421	-3.01441
cg10882227	APLP2	-0.266242	-3.64931	-2.89881	0.00725571	0.91421	-3.0221
cg22920538	UROD	0.259949	-4.85427	2.89851	0.007261	0.91421	-3.02243
cg24170090	M-RIP	-0.267489	-3.95901	-2.89838	0.0072632	0.91421	-3.02257
cg24693368	KCNJ3	0.412841	-3.33236	2.89466	0.00732927	0.91421	-3.02674
cg22571217	DAPK1	0.24098	-4.14827	2.89407	0.00733989	0.91421	-3.02741
cg26147338	LOC124751	0.230746	2.73683	2.8894	0.00742373	0.91421	-3.03263
cg11053574	NT5C3L	0.288871	-5.14352	2.88765	0.00745542	0.91421	-3.0346
cg00495415	SP1	-0.212857	-4.79116	-2.88756	0.00745698	0.91421	-3.03469
cg07625840	PRSS12	0.25529	-3.70233	2.87864	0.00762035	0.91421	-3.04467
cg15817236	ALX4	-0.210791	-4.59213	-2.87854	0.00762212	0.91421	-3.04478
cg22678136	SNRPN	0.658802	-0.293859	2.87695	0.00765177	0.91421	-3.04657
cg23674788	KRTHA2	0.21768	1.46729	2.87661	0.00765801	0.91421	-3.04694
cg12291552	GOLPH4	0.181797	-5.85138	2.87447	0.00769782	0.91421	-3.04933
cg06990298	RASD1	0.323414	-4.93197	2.87069	0.0077689	0.91421	-3.05356
cg27281093	USP18	-0.551179	-2.19971	-2.87033	0.00777563	0.91421	-3.05396
cg14384532	NTRK3	0.517842	-4.15439	2.86757	0.00782779	0.91421	-3.05704
cg19017177	SYT3	0.470803	1.14259	2.86664	0.00784547	0.91421	-3.05808
cg09799156	VMD2L2	0.257469	3.53869	2.86541	0.00786886	0.91421	-3.05945
cg12148919	PTPRK	0.250704	-4.21309	2.8637	0.0079015	0.91421	-3.06136
cg24938727	GUP1	-0.421465	-1.61381	-2.86324	0.00791047	0.91421	-3.06188
cg12685753	TEKT1	0.271336	-3.77792	2.86166	0.0079408	0.91421	-3.06364
cg25802093	SPAG6	0.649346	-2.63911	2.86012	0.00797049	0.91421	-3.06536
cg12379775	LOC284739	0.354846	-4.74628	2.8601	0.00797087	0.91421	-3.06539
cg14254419	AMPD2	-0.195953	-4.48899	-2.85872	0.00799744	0.91421	-3.06692
cg16050784	ASPH	0.431174	-5.1358	2.85763	0.00801859	0.91421	-3.06814
cg05388361	STAT2	0.224182	-4.92496	2.85575	0.00805515	0.91421	-3.07023
cg05924583	TP73	0.498695	-3.39744	2.85479	0.00807395	0.91421	-3.07131
cg19037167	TLR2	0.236052	-4.01246	2.84714	0.00822474	0.91421	-3.07984
cg16140179	NURIT	-0.374826	1.77069	-2.84627	0.00824208	0.91421	-3.08081
cg26667975	C19orf26	0.35551	-4.81375	2.84323	0.00830283	0.91421	-3.08419
cg06534172	DDX39	-0.265714	-4.98892	-2.84281	0.00831139	0.91421	-3.08467
cg23301687	RAP1A	-0.254415	-1.09511	-2.8423	0.00832148	0.91421	-3.08522
cg26198807	C11orf49	0.30337	0.678635	2.84207	0.00832615	0.91421	-3.08548
cg11688990	CEP76	0.219913	2.68512	2.84121	0.00834341	0.91421	-3.08644
cg07897837	C1orf131	0.260128	-5.20051	2.83731	0.00842248	0.91421	-3.09079
cg06454084	MGC15476	0.276405	1.31718	2.83371	0.00849597	0.91421	-3.09479
cg19561774	SLC22A2	0.211606	2.42287	2.83295	0.00851156	0.91421	-3.09564
cg06577463	DDX48	0.244039	-4.63213	2.83289	0.00851281	0.91421	-3.0957
cg10912268	SPTLC1	-0.175487	-4.46278	-2.83069	0.00855805	0.91421	-3.09815
cg01421985	OTUD7	0.229653	3.13129	2.82986	0.00857519	0.91421	-3.09907
cg12281657	C14orf50	0.273054	-4.04896	2.82968	0.00857894	0.91421	-3.09927
cg00901704	SLC25A19	0.223313	-4.2297	2.82887	0.00859574	0.91421	-3.10018
cg13599025	CDC7	0.218873	-4.4352	2.82508	0.00867467	0.91421	-3.10439
cg23150219	C19orf26	0.245314	-5.18525	2.82377	0.00870216	0.91421	-3.10585
cg18856252	TYK2	-0.199699	-4.29503	-2.82177	0.00874412	0.91421	-3.10807
cg21542793	ADRA2B	0.279885	-1.39245	2.82056	0.00876979	0.91421	-3.10942
cg04587829	FN3K	0.397608	2.43309	2.82044	0.00877229	0.91421	-3.10955
cg18511007	COL1A2	0.261648	-3.70451	2.81752	0.00883414	0.91421	-3.11279
cg04786857	SPDY1	0.361821	-4.23215	2.81476	0.00889305	0.91421	-3.11586
cg00877964	SLC1A4	-0.228103	-4.42106	-2.8139	0.00891156	0.91421	-3.11682
cg15238224	TRIM31	-0.49173	0.679663	-2.81218	0.00894838	0.91421	-3.11872
cg27090216	TNFRSF10C	0.225895	-5.58906	2.81159	0.00896121	0.91421	-3.11938
cg08233173	ATP6V0E	-0.2556	-3.83939	-2.8111	0.00897175	0.91421	-3.11992
cg07349094	AFF3	0.349562	-4.39762	2.80869	0.00902391	0.91421	-3.1226
cg12975220	MEIS1	-0.236349	-5.1903	-2.80755	0.00904863	0.91421	-3.12386
cg00047050	CUL5	-0.185261	-3.13677	-2.80547	0.00909395	0.91421	-3.12616
cg23429696	B3GAT2	-0.225114	-5.36513	-2.80523	0.0090992	0.91421	-3.12643
cg22837289	MDS028	-0.261852	-3.78206	-2.80393	0.00912774	0.91421	-3.12787
cg21688707	MASA	-0.272514	-4.43808	-2.80373	0.00913209	0.91421	-3.12809
cg23322523	TRIM55	-0.261552	1.7611	-2.80118	0.0091882	0.91421	-3.13092
cg11754206	KCNB2	-0.267846	-3.05377	-2.80108	0.00919046	0.91421	-3.13103
cg17877494	ACAA1	-0.184525	-4.09088	-2.79628	0.00929696	0.91421	-3.13635
cg07465864	YTHDC2	0.320691	-1.29136	2.79493	0.00932723	0.91421	-3.13785
cg19023700	MKLN1	-0.159033	-4.90471	-2.79218	0.00938903	0.91421	-3.1409
cg18294881	LARS2	-0.210915	-4.75507	-2.78892	0.00946268	0.91421	-3.14451
cg26843008	RBL1	0.242453	-5.36484	2.78607	0.00952754	0.91421	-3.14766
cg25813714	CYP4F12	0.224523	3.06574	2.78587	0.00953217	0.91421	-3.14788
cg04836038	DOCK9	0.462319	-3.16628	2.78558	0.0095387	0.91421	-3.1482
cg13391235	MGC22001	-0.321367	0.598361	-2.78454	0.0095627	0.91421	-3.14936
cg22432908	KLRC2	-0.341584	1.51765	-2.78433	0.0095675	0.91421	-3.14959
cg16068780	SBNO1	0.190378	3.09908	2.78432	0.00956762	0.91421	-3.1496
cg03589001	MORF4L1	0.307654	0.0616165	2.78268	0.00960539	0.91421	-3.15141
cg00548268	NPTX2	0.288059	-0.935037	2.78245	0.00961063	0.91421	-3.15167
cg07321605	NSF	-0.518811	2.38574	-2.78225	0.00961527	0.91421	-3.15189
cg18565479	DISC1	0.216043	-4.78786	2.7806	0.00965341	0.91421	-3.15372
cg22511633	TBL2	-0.337416	-4.5389	-2.7804	0.00965786	0.91421	-3.15393
cg21656748	SCARB2	-0.220752	-5.1272	-2.77957	0.00967723	0.91421	-3.15485
cg04278702	HTR1E	0.402734	-3.78458	2.77942	0.00968052	0.91421	-3.15501
cg25978208	SNRPN	0.305495	0.438763	2.77725	0.00973096	0.91421	-3.15741
cg26615830	MSX1	0.212756	-4.79002	2.77546	0.00977289	0.91421	-3.1594
cg05260966	TIMP3	-0.25895	-1.17526	-2.77525	0.00977781	0.91421	-3.15963
cg21959619	GPR172A	-0.266372	-1.3421	-2.7724	0.00984463	0.91421	-3.16277
cg25104030	RASGEF1A	-0.229728	-4.34263	-2.76947	0.00991388	0.91421	-3.16601
cg13236637	SURB7	0.232922	-3.92677	2.76682	0.00997686	0.91421	-3.16893
cg07092725	KCNH5	0.349079	2.33471	2.76633	0.00998859	0.91421	-3.16948
cg15928446	MGC3121	0.202363	-4.30172	2.76604	0.00999551	0.91421	-3.1698
cg18766847	ACMSD	-0.29827	2.01402	-2.76558	0.0100067	0.91421	-3.17031
cg24937126	LAMB1	-0.197394	-4.94527	-2.76437	0.0100356	0.91421	-3.17165
cg16317961	MAPRE2	-0.253526	-4.4237	-2.76336	0.0100598	0.91421	-3.17276
cg12800028	GPR6	0.319097	-1.48535	2.76093	0.0101184	0.91421	-3.17544
cg12454167	KNG1	-0.33303	0.248811	-2.75958	0.010151	0.91421	-3.17692
cg23276115	GRAP	0.22235	-4.73907	2.75841	0.0101795	0.91421	-3.17822
cg09427311	ANGPTL2	-0.346307	-0.293273	-2.7542	0.0102823	0.91421	-3.18286
cg25140370	IRF4	-0.203642	-4.05575	-2.75366	0.0102955	0.91421	-3.18345
cg04662594	EPB49	-0.375383	-1.0994	-2.75269	0.0103195	0.91421	-3.18453
cg08185241	G0S2	0.669743	-3.18181	2.75233	0.0103282	0.91421	-3.18492
cg21453309	FAM101A	-0.237642	4.72871	-2.74765	0.0104442	0.91421	-3.19008
cg12467864	PRC1	0.23963	-5.35423	2.74585	0.010489	0.91421	-3.19205
cg06840042	MKRN2	0.439644	-5.25372	2.74499	0.0105107	0.91421	-3.19301
cg20792062	KCNA5	0.568299	-2.89288	2.74431	0.0105276	0.91421	-3.19375
cg13665184	DUS2L	0.221572	-4.95386	2.74077	0.0106168	0.91421	-3.19765
cg03792199	HIBADH	0.180622	-4.85471	2.74065	0.0106197	0.91421	-3.19778
cg09542111	GRIK1	0.31612	-4.17896	2.73976	0.0106424	0.91421	-3.19876
cg06148264	SERPINB1	-0.303448	-4.09447	-2.73834	0.0106783	0.91421	-3.20032
cg06682978	CAP2	-0.252967	-5.63259	-2.73773	0.0106938	0.91421	-3.20099
cg01560871	C10orf27	-0.354523	1.24926	-2.73753	0.0106991	0.91421	-3.20122
cg20557037	COBLL1	0.270458	-4.37211	2.73593	0.0107399	0.91421	-3.20298
cg11148307	C10orf92	0.212859	2.92918	2.7329	0.0108176	0.91421	-3.20631
cg03439805	CORO1C	-0.272614	-3.1012	-2.73263	0.0108245	0.91421	-3.2066
cg08082692	GALNAC4S-6ST	0.293158	1.45407	2.73141	0.0108559	0.91421	-3.20794
cg03494005	FBXO24	0.184187	-5.06622	2.73084	0.0108706	0.91421	-3.20856
cg23004625	PIGM	-0.29768	-2.92384	-2.73048	0.0108801	0.91421	-3.20897
cg22721186	ATAD2	-0.211503	-5.47071	-2.72985	0.0108964	0.91421	-3.20966
cg12576700	CDK5RAP2	0.168395	-4.69633	2.72974	0.010899	0.91421	-3.20977
cg13926569	PAPSS2	-0.323763	2.0333	-2.72855	0.0109299	0.91421	-3.21108
cg27226949	EFNB2	-0.216892	-4.34612	-2.72589	0.0109995	0.91421	-3.21401
cg12441928	CCR1	-0.217313	-4.60988	-2.72578	0.0110021	0.91421	-3.21412
cg01353448	C7orf16	0.410616	0.453438	2.72308	0.011073	0.91421	-3.21709
cg03327494	ZDHHC19	0.250745	2.49883	2.72163	0.0111113	0.91421	-3.21869
cg21529807	CEACAM4	-0.277397	-0.497321	-2.7216	0.011112	0.91421	-3.21871
cg13998904	TRIM42	-0.210376	2.54629	-2.72087	0.0111314	0.91421	-3.21952
cg08077673	MEST	0.393795	-3.42558	2.7195	0.0111675	0.91421	-3.22102
cg24698533	LYZL2	-0.223543	2.72648	-2.71943	0.0111694	0.91421	-3.2211
cg00012199	RNASE4	-0.189475	-4.83862	-2.71916	0.0111766	0.91421	-3.22139
cg18438777	NPY5R	0.314602	-3.12519	2.71876	0.0111871	0.91421	-3.22183
cg27377450	ARHGEF18	0.164816	2.6398	2.71828	0.0112	0.91421	-3.22236
cg15416233	PAX2	-0.175462	-5.65772	-2.7171	0.0112313	0.91421	-3.22365
cg24849648	WNT16	-0.274035	0.199858	-2.71685	0.011238	0.91421	-3.22393
cg11008571	CG018	0.202277	1.40715	2.71654	0.0112463	0.91421	-3.22427
cg00962799	SSX8	0.214761	1.23168	2.71303	0.0113403	0.91421	-3.22812
cg26762198	C16orf9	0.225588	-5.87502	2.71061	0.0114055	0.91421	-3.23077
cg08526867	COX7C	-0.271192	-4.56116	-2.71029	0.0114142	0.91421	-3.23112
cg05596294	LPPR4	-0.259908	-2.71511	-2.70936	0.0114394	0.91421	-3.23214
cg25298754	ZBED2	-0.314499	-0.187744	-2.70853	0.0114619	0.91421	-3.23305
cg24858591	KIAA1143	0.182615	-4.14094	2.70784	0.0114808	0.91421	-3.23381
cg17749961	LYCAT	-0.606994	-2.91167	-2.70625	0.0115242	0.91421	-3.23555
cg08955609	APOE	-0.401568	-3.77481	-2.70569	0.0115394	0.91421	-3.23616
cg20557202	SLC5A5	0.460513	-4.49389	2.70548	0.0115451	0.91421	-3.23639
cg15945417	LLGL1	0.178975	-5.56585	2.70476	0.0115648	0.91421	-3.23718
cg25965576	CST4	-0.30103	0.51162	-2.70331	0.0116047	0.91421	-3.23877
cg03766998	AFG3L2	0.229461	-3.89911	2.70328	0.0116053	0.91421	-3.2388
cg10849854	GREB1	-0.289204	-2.4053	-2.70318	0.0116083	0.91421	-3.23891
cg25017837	WARS	0.191143	-4.51797	2.70073	0.0116757	0.91421	-3.24159
cg01171588	USP38	0.192887	-5.71377	2.69979	0.0117018	0.91421	-3.24262
cg04008843	TTR	-0.429016	0.242482	-2.69959	0.0117073	0.91421	-3.24284
cg03567830	NTSR1	0.709745	-4.16876	2.69498	0.0118357	0.91421	-3.24788
cg14464791	DDX6	-0.27515	-2.76087	-2.69434	0.0118536	0.91421	-3.24858
cg08097973	NUMA1	0.236518	3.37559	2.69346	0.0118781	0.91421	-3.24954
cg05346140	HSPB9	0.218721	3.24045	2.69302	0.0118905	0.91421	-3.25002
cg22392276	CKB	0.270012	-3.99741	2.69074	0.0119549	0.91421	-3.25252
cg24264506	TTC12	0.279073	-5.29394	2.69052	0.0119611	0.91421	-3.25276
cg06490951	CETN1	0.326425	4.0336	2.68902	0.0120036	0.91421	-3.25439
cg24391122	SNAPC2	-0.210589	-4.10069	-2.68766	0.0120421	0.91421	-3.25588
cg13726191	FGFBP1	-0.370202	-0.576705	-2.68472	0.012126	0.91421	-3.25909
cg09971646	DLK1	-0.417301	-1.2668	-2.68389	0.0121499	0.91421	-3.26
cg07339138	CCDC13	-0.201229	3.23122	-2.68347	0.0121621	0.91421	-3.26046
cg24516061	RGS19	0.247446	-5.24448	2.68314	0.0121716	0.91421	-3.26082
cg13518327	THRB	0.213716	-3.36652	2.68255	0.0121883	0.91421	-3.26146
cg23126915	XRCC2	0.286336	2.82657	2.68214	0.0122002	0.91421	-3.26191
cg21366834	CCR4	0.207645	2.44258	2.6798	0.0122678	0.91421	-3.26446
cg18330203	TNNT2	0.352539	2.0172	2.67895	0.0122925	0.91421	-3.26539
cg06074920	KRTHA4	0.2111	3.07055	2.67584	0.0123828	0.91421	-3.26878
cg10014190	KIAA0690	-0.213776	-5.23876	-2.67565	0.0123884	0.91421	-3.26899
cg08508325	CARS	0.354877	-2.31951	2.6751	0.0124044	0.91421	-3.26959
cg02906238	TFCP2L1	0.262282	-3.83032	2.67506	0.0124058	0.91421	-3.26964
cg13438673	ZNF526	-0.189498	-5.15026	-2.67492	0.0124098	0.91421	-3.26979
cg06220235	SOCS1	0.388998	-4.69774	2.67445	0.0124237	0.91421	-3.2703
cg23346960	ZFP36	-0.236349	-3.32382	-2.67436	0.0124263	0.91421	-3.2704
cg06593568	C1orf48	0.167913	-4.37962	2.67231	0.0124863	0.91421	-3.27263
cg00245878	H-plk	0.20269	2.1786	2.67153	0.0125093	0.91421	-3.27348
cg08806153	HOXD11	0.418453	-4.49826	2.67125	0.0125176	0.91421	-3.27379
cg18902090	PCDHAC1	0.478623	-2.82084	2.66907	0.012582	0.91421	-3.27616
cg04473302	SLC26A4	0.169372	-4.48568	2.66848	0.0125996	0.91421	-3.27681
cg06465021	SLC12A2	0.236272	-4.50927	2.66778	0.0126204	0.91421	-3.27757
cg00616135	LACTB	-0.241511	2.20239	-2.66639	0.0126617	0.91421	-3.27908
cg23502772	MGC42105	0.281136	-3.98887	2.66612	0.0126697	0.91421	-3.27937
cg07288394	C19orf12	-0.230014	-3.04747	-2.66271	0.012772	0.91421	-3.28309
cg17471102	FUT3	-0.259803	0.554633	-2.66241	0.0127809	0.91421	-3.28341
cg03611555	SLC25A21	0.409162	-4.85132	2.66193	0.0127953	0.91421	-3.28394
cg09591663	C6orf66	0.184722	-4.12614	2.66181	0.0127989	0.91421	-3.28407
cg08088390	DEFB125	-0.615787	1.37879	-2.66108	0.0128209	0.91421	-3.28486
cg15562197	C3orf38	-0.240035	-4.76511	-2.66099	0.0128236	0.91421	-3.28496
cg08434234	DGKI	-0.275164	-4.28088	-2.66041	0.0128413	0.91421	-3.2856
cg27518692	WDR68	0.18035	-4.23127	2.65986	0.0128578	0.91421	-3.28619
[truncated: 27,213 more rows]

## Sheet: Table S6 PS vs K
Table 6: List of the genes showing in per-symptomatic HD mutation carriers compared to controls.
[truncated: 27,580 more rows]

[truncated: 2 more sheets: Table S7 raw beta diffs, Table S8 Samples data]
